# Supplementary material for: Potential efficacy of mitochondrial genes for animal DNA barcoding: a case study using eutherian mammals
Source: BMC Genomics. 2011 Jan 28;12:84. doi: 10.1186/1471-2164-12-84 (PMC3042414; doi:10.1186/1471-2164-12-84)
Supplement: Additional file 5 — Table of information of the genome and gene sequences. Taxon information, accession number and other information are shown for each mitochondrial genome sequence. √denotes the presence of the gene sequence in the aligned gene profile, while * denotes the absence of the sequence in the aligned gene profile. Species names given in blue font indicate extinct species. [file 1471-2164-12-84-S5.XLS]

## Sheet: information
super-order	order	family	genus	species	accession number	location (if any in Nulcleotide Database)	reference(s)	ATP6	ATP8	CO1	CO2	CO3	CytB	ND1	ND2	ND3	ND4	ND4L	ND5
Afrotheria	Afrosoricida	Chrysochloridae	Chrysochloris	Chrysochloris asiatica	AJ428944	South Africa:Cape Town region	Arnason et al., 2008	√	√	√	√	√	√	√	√	√	√	√	√
Afrotheria	Afrosoricida	Chrysochloridae	Chrysochloris	Chrysochloris asiatica	NC_004920		Murata et al., 2003	√	√	√	√	√	√	√	√	√	√	√	√
Afrotheria	Afrosoricida	Chrysochloridae	Eremitalpa	Eremitalpa granti	NC_010304	South Africa	Arnason et al., 2008	√	√	√	√	√	√	√	√	√	√	√	√
Afrotheria	Afrosoricida	Tenrecidae	Echinops	Echinops telfairi	AB099484		Nikaido et al., 2003	√	√	√	*	√	√	√	√	√	√	√	√
Afrotheria	Afrosoricida	Tenrecidae	Echinops	Echinops telfairi	NC_002631		Mouchaty et al., 2000	√	√	√	√	√	√	√	√	√	√	√	√
Afrotheria	Hyracoidea	Procaviidae	Dendrohyrax	Dendrohyrax dorsalis	NC_010301	Nigeria	Arnason et al., 2008	√	√	√	√	√	√	√	√	√	√	√	√
Afrotheria	Hyracoidea	Procaviidae	Procavia	Procavia capensis	AJ428945	South Africa:Cape Town region	Arnason et al., 2008	√	√	√	√	√	√	√	√	√	√	√	√
Afrotheria	Hyracoidea	Procaviidae	Procavia	Procavia capensis	NC_004919		Murata et al., 2003	√	√	√	√	√	√	√	√	√	√	√	√
Afrotheria	Macroscelidea	Macroscelididae	Macroscelides	Macroscelides proboscideus	NC_004026		Arnason et al., 2002	√	√	√	√	√	√	√	√	√	√	√	√
Afrotheria	Proboscidea	Elephantidae	Elephas	Elephas maximus	AJ428946	India	Arnason et al., 2008	√	√	√	√	√	√	√	√	√	√	√	√
Afrotheria	Proboscidea	Elephantidae	Elephas	Elephas maximus	EF588275		Maikaew et al., 2007	√	√	√	√	√	√	√	√	√	√	√	√
Afrotheria	Proboscidea	Elephantidae	Elephas	Elephas maximus	NC_005129		Rogaev et al., 2006	√	√	√	√	√	√	√	√	√	√	√	√
Afrotheria	Proboscidea	Elephantidae	Loxodonta	Loxodonta africana	AB443879		Murata et al., 2009	√	√	√	√	√	√	√	√	√	√	√	√
Afrotheria	Proboscidea	Elephantidae	Loxodonta	Loxodonta africana	DQ316069		Rogaev et al., 2006	√	√	√	√	√	√	√	√	√	√	√	√
Afrotheria	Proboscidea	Elephantidae	Loxodonta	Loxodonta africana	NC_000934		Hauf et al., 2000	√	√	√	√	√	√	√	√	√	√	√	√
Afrotheria	Proboscidea	Elephantidae	Mammut	Mammut americanum	NC_009574		Rohland et al., 2007	√	√	√	√	√	√	√	√	√	√	√	√
Afrotheria	Proboscidea	Elephantidae	Mammuthus	Mammuthus primigenius	AP008987		Ozawa et al., 2005	√	√	*	*	*	√	√	√	√	√	√	√
Afrotheria	Proboscidea	Elephantidae	Mammuthus	Mammuthus primigenius	DQ316067		Rogaev et al., 2006	√	√	√	√	√	√	√	√	√	√	√	√
Afrotheria	Proboscidea	Elephantidae	Mammuthus	Mammuthus primigenius	EU153446		Gilbert et al., 2008	√	√	√	√	√	√	√	√	√	√	√	√
Afrotheria	Proboscidea	Elephantidae	Mammuthus	Mammuthus primigenius	EU153448		Gilbert et al., 2008	√	√	√	√	√	√	√	√	√	√	√	√
Afrotheria	Proboscidea	Elephantidae	Mammuthus	Mammuthus primigenius	EU153450		Gilbert et al., 2008	√	√	√	√	√	√	√	√	√	√	√	√
Afrotheria	Proboscidea	Elephantidae	Mammuthus	Mammuthus primigenius	EU153451		Gilbert et al., 2008	√	√	√	√	√	√	√	√	√	√	√	√
Afrotheria	Proboscidea	Elephantidae	Mammuthus	Mammuthus primigenius	EU153453		Gilbert et al., 2008	√	√	√	√	√	√	√	√	√	√	√	√
Afrotheria	Proboscidea	Elephantidae	Mammuthus	Mammuthus primigenius	EU155210		Gilbert et al., 2008	√	√	√	√	√	√	√	√	√	√	√	√
Afrotheria	Proboscidea	Elephantidae	Mammuthus	Mammuthus primigenius	NC_007596		Krause et al., 2006	√	√	√	√	√	√	√	√	√	√	√	√
Afrotheria	Sirenia	Dugongidae	Dugong	Dugong dugon	AY075116		McLenachan et al., 2002	√	√	√	√	√	√	√	√	√	√	√	√
Afrotheria	Sirenia	Dugongidae	Dugong	Dugong dugon	NC_003314		Arnason et al., 2002	√	√	√	√	√	√	√	√	√	√	√	√
Afrotheria	Sirenia	Trichechidae	Trichechus	Trichechus manatus	NC_010302		Arnason et al., 2008	√	√	√	√	√	√	√	√	√	√	√	√
Afrotheria	Tubulidentata	Orycteropodidae	Orycteropus	Orycteropus afer	NC_002078		Arnason et al., 1999	√	√	√	√	√	√	√	√	√	√	√	√
Euarchontoglires	Dermoptera	Cynocephalidae	Galeopterus	Galeopterus variegatus	AF460846		Schmitz et al., 2002	√	√	√	√	√	√	√	√	√	√	√	√
Euarchontoglires	Dermoptera	Cynocephalidae	Galeopterus	Galeopterus variegatus	NC_004031	Malaysia:Borneo	Arnason et al., 2002	√	√	√	√	√	√	√	√	√	√	√	√
Euarchontoglires	Lagomorpha	Leporidae	Lepus	Lepus europaeus	NC_004028		Arnason et al., 2002	√	√	√	√	√	√	√	√	√	√	√	√
Euarchontoglires	Lagomorpha	Leporidae	Oryctolagus	Oryctolagus cuniculus	NC_001913		Gissi et al., 1998	√	√	√	√	√	√	√	√	√	√	√	√
Euarchontoglires	Lagomorpha	Ochotonidae	Ochotona	Ochotona collaris	NC_003033		Lin et al., 2002	√	√	√	√	√	√	√	√	√	√	√	√
Euarchontoglires	Lagomorpha	Ochotonidae	Ochotona	Ochotona curzoniae	NC_011029		Luo et al., 2007	√	√	√	√	√	√	√	√	√	√	√	√
Euarchontoglires	Lagomorpha	Ochotonidae	Ochotona	Ochotona princeps	NC_005358		Gissi, 2003	√	√	√	√	√	√	√	√	√	√	√	√
Euarchontoglires	Primates	Aotidae	Aotus	Aotus lemurinus	FJ785421		Hodgson et al., 2009	√	√	√	√	√	*	√	√	√	√	√	√
Euarchontoglires	Primates	Aotidae	Aotus	Aotus trivirgatus	AY250707		Collura et al., 2003	√	√	√	√	√	√	√	√	√	√	√	√
Euarchontoglires	Primates	Atelidae	Ateles	Ateles belzebuth	FJ785422		Hodgson et al., 2009	√	√	√	√	√	*	√	√	√	√	√	√
Euarchontoglires	Primates	Cebidae	Saguinus	Saguinus oedipus	FJ785424		Hodgson et al., 2009	√	√	√	√	√	*	√	√	√	√	√	√
Euarchontoglires	Primates	Cebidae	Cebus	Cebus albifrons	NC_002763		Arnason et al., 2000	√	√	√	√	√	√	√	√	√	√	√	√
Euarchontoglires	Primates	Cebidae	Saimiri	Saimiri sciureus	FJ785425		Hodgson et al., 2009	√	√	√	√	√	*	√	√	√	√	√	√
Euarchontoglires	Primates	Cebidae	Saimiri	Saimiri sciureus	NC_012775		Matsui et al., 2009	√	√	√	√	√	√	√	√	√	√	√	√
Euarchontoglires	Primates	Cercopithecidae	Chlorocebus	Chlorocebus aethiops	NC_007009		Raaum et al., 2005	√	√	√	√	√	√	√	√	√	√	√	√
Euarchontoglires	Primates	Cercopithecidae	Chlorocebus	Chlorocebus pygerythrus	EF597501		Wertheim & Worobey, 2007	√	√	√	√	√	√	√	√	√	√	√	√
Euarchontoglires	Primates	Cercopithecidae	Chlorocebus	Chlorocebus pygerythrus	NC_009747		Wertheim & Worobey, 2007	√	√	√	√	√	√	√	√	√	√	√	√
Euarchontoglires	Primates	Cercopithecidae	Chlorocebus	Chlorocebus sabaeus	EF597503		Wertheim & Worobey, 2007	√	√	√	√	√	√	√	√	√	√	√	√
Euarchontoglires	Primates	Cercopithecidae	Chlorocebus	Chlorocebus sabaeus	NC_008066		Wang, 2005	√	√	√	√	√	√	√	√	√	√	√	√
Euarchontoglires	Primates	Cercopithecidae	Chlorocebus	Chlorocebus tantalus	NC_009748		Wertheim & Worobey, 2007	√	√	√	√	√	√	√	√	√	√	√	√
Euarchontoglires	Primates	Cercopithecidae	Colobus	Colobus guereza	NC_006901		Raaum et al., 2005	√	√	√	√	√	√	√	√	√	√	√	√
Euarchontoglires	Primates	Cercopithecidae	Macaca	Macaca fascicularis	NC_012670		Yi et al., 2009	√	√	√	√	√	√	√	√	√	√	√	√
Euarchontoglires	Primates	Cercopithecidae	Macaca	Macaca mulatta	NC_005943		Gokey et al., 2004	√	√	√	√	√	√	√	√	√	√	√	√
Euarchontoglires	Primates	Cercopithecidae	Macaca	Macaca sylvanus	NC_002764		Arnason et al., 2000	√	√	√	√	√	√	√	√	√	√	√	√
Euarchontoglires	Primates	Cercopithecidae	Macaca	Macaca thibetana	NC_011519		Li et al., 2009	√	√	√	√	√	√	√	√	√	√	√	√
Euarchontoglires	Primates	Cercopithecidae	Nasalis	Nasalis larvatus	NC_008216		Sterner et al., 2007	√	√	√	√	√	√	√	√	√	√	√	√
Euarchontoglires	Primates	Cercopithecidae	Papio	Papio hamadryas	NC_001992		Arnason et al., 1998	√	√	√	√	√	√	√	√	√	√	√	√
Euarchontoglires	Primates	Cercopithecidae	Piliocolobus	Piliocolobus badius	NC_008219		Sterner et al., 2006	√	√	√	√	√	√	√	√	√	√	√	√
Euarchontoglires	Primates	Cercopithecidae	Presbytis	Presbytis melalophos	NC_008217		Sterner et al., 2006	√	√	√	√	√	√	√	√	√	√	√	√
Euarchontoglires	Primates	Cercopithecidae	Pygathrix	Pygathrix nemaeus	NC_008220		Sterner et al., 2006	√	√	√	√	√	√	√	√	√	√	√	√
Euarchontoglires	Primates	Cercopithecidae	Rhinopithecus	Rhinopithecus roxellana	NC_008218		Sterner et al., 2006	√	√	√	√	√	√	√	√	√	√	√	√
Euarchontoglires	Primates	Cercopithecidae	Semnopithecus	Semnopithecus entellus	NC_008215		Sterner et al., 2006	√	√	√	√	√	√	√	√	√	√	√	√
Euarchontoglires	Primates	Cercopithecidae	Theropithecus	Theropithecus gelada	FJ785426		Hodgson et al., 2009	√	√	√	√	√	*	√	√	√	√	√	√
Euarchontoglires	Primates	Cercopithecidae	Trachypithecus	Trachypithecus obscurus	NC_006900		Raaum et al., 2005	√	√	√	√	√	√	√	√	√	√	√	√
Euarchontoglires	Primates	Daubentoniidae	Daubentonia	Daubentonia madagascariensis	AB371085		Matsui et al., 2009	√	√	√	√	√	√	√	√	√	√	√	√
Euarchontoglires	Primates	Daubentoniidae	Daubentonia	Daubentonia madagascariensis	NC_010299	Madagascar	Arnason et al., 2008	√	√	√	√	√	√	√	√	√	√	√	√
Euarchontoglires	Primates	Galagidae	Galago	Galago senegalensis	NC_012761		Matsui et al., 2009	√	√	√	√	√	√	√	√	√	√	√	√
Euarchontoglires	Primates	Galagidae	Otolemur	Otolemur crassicaudatus	NC_012762		Matsui et al., 2009	√	√	√	√	√	√	√	√	√	√	√	√
Euarchontoglires	Primates	Hominidae	Gorilla	Gorilla gorilla	EU095336		Flynn & Carr, 2007	√	√	√	√	√	√	√	√	√	√	√	√
Euarchontoglires	Primates	Hominidae	Gorilla	Gorilla gorilla	NC_001645		Hixson & Brown, 1986;Foran et al., 1988; Horai et al., 1992, 1995;	√	√	√	√	√	√	√	√	√	√	√	√
Euarchontoglires	Primates	Hominidae	Gorilla	Gorilla gorilla gorilla	NC_011120		Xu & Arnason, 1996	√	√	√	√	√	√	√	√	√	√	√	√
Euarchontoglires	Primates	Hominidae	Homo	Homo sapiens	NC_012920	United Kingdom: Great Britain	Anderson et al., 1981; Andrews et al., 1999	√	√	√	√	√	√	√	√	√	√	√	√
Euarchontoglires	Primates	Hominidae	Homo	Homo sapiens neanderthalensis	NC_011137	Croatia	Green et al., 2008	√	√	√	√	√	√	√	√	√	√	√	√
Euarchontoglires	Primates	Hominidae	Pan	Pan paniscus	NC_001644		Hixson & Brown, 1986;Foran et al., 1988; Horai et al., 1992, 1995;	√	√	√	√	√	√	√	√	√	√	√	√
Euarchontoglires	Primates	Hominidae	Pan	Pan troglodytes	EU095335		Flynn & Carr, 2007	√	√	√	√	√	√	√	√	√	√	√	√
Euarchontoglires	Primates	Hominidae	Pan	Pan troglodytes	NC_001643		Hixson & Brown, 1986;Foran et al., 1988; Horai et al., 1992, 1995;	√	√	√	√	√	√	√	√	√	√	√	√
Euarchontoglires	Primates	Hominidae	Pongo	Pongo abelii	NC_002083		Xu & Arnason, 1996	√	√	√	√	√	√	√	√	√	√	√	√
Euarchontoglires	Primates	Hominidae	Pongo	Pongo pygmaeus	NC_001646		Horai et al., 1992, 1995	√	√	√	√	√	√	√	√	√	√	√	√
Euarchontoglires	Primates	Hylobatidae	Hylobates	Hylobates lar	NC_002082		Arnason et al., 1996	√	√	√	√	√	√	√	√	√	√	√	√
Euarchontoglires	Primates	Indriidae	Propithecus	Propithecus coquereli	NC_011053		Matsui et al., 2007	√	√	√	√	√	√	√	√	√	√	√	√
Euarchontoglires	Primates	Lemuridae	Eulemur	Eulemur fulvus fulvus	NC_012766		Matsui et al., 2009	√	√	√	√	√	√	√	√	√	√	√	√
Euarchontoglires	Primates	Lemuridae	Eulemur	Eulemur fulvus mayottensis	NC_012769		Matsui et al., 2009	√	√	√	√	√	√	√	√	√	√	√	√
Euarchontoglires	Primates	Lemuridae	Eulemur	Eulemur macaco macaco	NC_012771		Matsui et al., 2009	√	√	√	√	√	√	√	√	√	√	√	√
Euarchontoglires	Primates	Lemuridae	Eulemur	Eulemur mongoz	NC_010300		Arnason et al., 2008	√	√	√	√	√	√	√	√	√	√	√	√
Euarchontoglires	Primates	Lemuridae	Lemur	Lemur catta	NC_004025		Arnason et al., 2002	√	√	√	√	√	√	√	√	√	√	√	√
Euarchontoglires	Primates	Lemuridae	Varecia	Varecia variegata variegata	NC_012773		Matsui et al., 2009	√	√	√	√	√	√	√	√	√	√	√	√
Euarchontoglires	Primates	Lorisidae	Loris	Loris tardigradus	NC_012763		Matsui et al., 2009	√	√	√	√	√	√	√	√	√	√	√	√
Euarchontoglires	Primates	Lorisidae	Nycticebus	Nycticebus coucang	NC_002765		Arnason et al., 2000	√	√	√	√	√	√	√	√	√	√	√	√
Euarchontoglires	Primates	Lorisidae	Perodicticus	Perodicticus potto	NC_012764		Matsui et al., 2009	√	√	√	√	√	√	√	√	√	√	√	√
Euarchontoglires	Primates	Pitheciidae	Callicebus	Callicebus donacophilus	FJ785423		Hodgson et al., 2009	√	√	√	√	√	*	√	√	√	√	√	√
Euarchontoglires	Primates	Tarsiidae	Tarsius	Tarsius bancanus	NC_002811		Schmitz et al., 2002	√	√	√	√	√	√	√	√	√	√	√	√
Euarchontoglires	Primates	Tarsiidae	Tarsius	Tarsius syrichta	NC_012774		Matsui et al., 2009	√	√	√	√	√	√	√	√	√	√	√	√
Euarchontoglires	Rodentia	Caviidae	Cavia	Cavia porcellus	NC_000884		D'Erchia et al., 1996	√	√	√	√	√	√	√	√	√	√	√	√
Euarchontoglires	Rodentia	Cricetidae	Cricetulus	Cricetulus griseus	NC_007936		Partridge et al., 2007	√	√	√	√	√	√	√	√	√	√	√	√
Euarchontoglires	Rodentia	Cricetidae	Microtus	Microtus kikuchii	NC_003041		Lin et al., 2002	√	√	√	√	√	√	√	√	√	√	√	√
Euarchontoglires	Rodentia	Cricetidae	Microtus	Microtus rossiaemeridionalis	NC_008064		Triant & Dewoody, 2006	√	√	√	√	√	√	√	√	√	√	√	√
Euarchontoglires	Rodentia	Cricetidae	Tscherskia	Tscherskia triton	NC_013068		Chi et al., 2007	√	√	√	√	√	√	√	√	√	√	√	√
Euarchontoglires	Rodentia	Dipodidae	Jaculus	Jaculus jaculus	NC_005314		Reyes, 2001	√	√	√	√	√	√	√	√	√	√	√	√
Euarchontoglires	Rodentia	Gliridae	Glis	Glis glis	NC_001892		Reyes et al., 1998	√	√	√	√	√	√	√	√	√	√	√	√
Euarchontoglires	Rodentia	Muridae	Mus	Mus musculus	AB042523		Mori et al., 2000	√	√	√	√	*	√	√	√	√	√	√	√
Euarchontoglires	Rodentia	Muridae	Mus	Mus musculus	AB042524		Mori et al., 2000	√	√	√	√	*	√	√	√	√	√	√	√
Euarchontoglires	Rodentia	Muridae	Mus	Mus musculus	AB042809		Mori et al., 2000	√	√	√	√	*	√	√	√	√	√	√	√
Euarchontoglires	Rodentia	Muridae	Mus	Mus musculus	AB049357		Mori et al., 2000	√	√	√	√	√	√	√	√	√	√	√	√
Euarchontoglires	Rodentia	Muridae	Mus	Mus musculus	AJ512208		Acin-Perez et al., 2003	√	√	√	√	√	√	√	√	√	√	√	√
Euarchontoglires	Rodentia	Muridae	Mus	Mus musculus	AY339599		Bayona-Bafaluy et al., 2003	√	√	√	√	√	√	√	√	√	√	√	√
Euarchontoglires	Rodentia	Muridae	Mus	Mus musculus	AY533105		Gusdon et al., 2004	√	√	√	√	√	√	√	√	√	√	√	√
Euarchontoglires	Rodentia	Muridae	Mus	Mus musculus	AY533106		Gusdon et al., 2004	√	√	√	√	√	√	√	√	√	√	√	√
Euarchontoglires	Rodentia	Muridae	Mus	Mus musculus	AY533107		Gusdon et al., 2004	√	√	√	√	√	√	√	√	√	√	√	√
Euarchontoglires	Rodentia	Muridae	Mus	Mus musculus	AY533108		Gusdon et al., 2004	√	√	√	√	√	√	√	√	√	√	√	√
Euarchontoglires	Rodentia	Muridae	Mus	Mus musculus	AY999076		Moreno-Loshuertos et al., 2006	√	√	√	√	√	√	√	√	√	√	√	√
Euarchontoglires	Rodentia	Muridae	Mus	Mus Musculus	DQ106412		Kiebish & Seyfried, 2005	√	√	√	√	√	√	√	√	√	√	√	√
Euarchontoglires	Rodentia	Muridae	Mus	Mus Musculus	DQ106413		Kiebish & Seyfried, 2005	√	√	√	√	√	√	√	√	√	√	√	√
Euarchontoglires	Rodentia	Muridae	Mus	Mus musculus	EF108330		Goios et al., 2007	√	√	√	√	√	√	√	√	√	√	√	√
Euarchontoglires	Rodentia	Muridae	Mus	Mus musculus	EF108335		Goios et al., 2007	√	√	√	√	√	√	√	√	√	√	√	√
Euarchontoglires	Rodentia	Muridae	Mus	Mus musculus	EF108338		Goios et al., 2007	√	√	√	√	√	√	√	√	√	√	√	√
Euarchontoglires	Rodentia	Muridae	Mus	Mus musculus	EF108339		Goios et al., 2007	√	√	√	√	√	√	√	√	√	√	√	√
Euarchontoglires	Rodentia	Muridae	Mus	Mus musculus	EU312160		Ishikawa et al., 2008	√	√	√	√	√	√	√	√	√	√	√	√
Euarchontoglires	Rodentia	Muridae	Mus	Mus musculus	EU312161		Ishikawa et al., 2008	√	√	√	√	√	√	√	√	√	√	√	√
Euarchontoglires	Rodentia	Muridae	Mus	Mus musculus	EU315228		Ishikawa et al., 2008	√	√	√	√	√	√	√	√	√	√	√	√
Euarchontoglires	Rodentia	Muridae	Mus	Mus musculus	EU315229		Ishikawa et al., 2008	√	√	√	√	√	√	√	√	√	√	√	√
Euarchontoglires	Rodentia	Muridae	Mus	Mus musculus	EU450583		Sachadyn et al., 2008	√	√	√	√	√	√	√	√	√	√	√	√
Euarchontoglires	Rodentia	Muridae	Mus	Mus musculus	J01420		Martens & Clayton, 1979	√	*	√	√	√	√	*	*	*	*	*	*
Euarchontoglires	Rodentia	Muridae	Mus	Mus musculus	NC_005089		Bayona-Bafaluy et al., 2003	√	√	√	√	√	√	√	√	√	√	√	√
Euarchontoglires	Rodentia	Muridae	Mus	Mus musculus castaneus	NC_012387		Goios et al., 2007	√	√	√	√	√	√	√	√	√	√	√	√
Euarchontoglires	Rodentia	Muridae	Mus	Mus musculus domesticus	EF108344		Goios et al., 2007	√	√	√	√	√	√	√	√	√	√	√	√
Euarchontoglires	Rodentia	Muridae	Mus	Mus musculus domesticus	FJ374639		Yu et al., 2009	√	√	√	√	*	√	√	√	√	√	√	√
Euarchontoglires	Rodentia	Muridae	Mus	Mus musculus domesticus	FJ374641		Yu et al., 2009	√	√	√	√	*	√	√	√	√	√	√	√
Euarchontoglires	Rodentia	Muridae	Mus	Mus musculus domesticus	FJ374643		Yu et al., 2009	√	√	√	√	*	√	√	√	√	√	√	√
Euarchontoglires	Rodentia	Muridae	Mus	Mus musculus domesticus	FJ374644		Yu et al., 2009	√	√	√	√	*	√	√	√	√	√	√	√
Euarchontoglires	Rodentia	Muridae	Mus	Mus musculus domesticus	FJ374645		Yu et al., 2009	√	√	√	√	*	√	√	√	√	√	√	√
Euarchontoglires	Rodentia	Muridae	Mus	Mus musculus domesticus	FJ374649		Yu et al., 2009	√	√	√	√	*	√	√	√	√	√	√	√
Euarchontoglires	Rodentia	Muridae	Mus	Mus musculus domesticus	FJ374650		Yu et al., 2009	√	√	√	√	*	√	√	√	√	√	√	√
Euarchontoglires	Rodentia	Muridae	Mus	Mus musculus domesticus	FJ374651		Yu et al., 2009	√	√	√	√	*	√	√	√	√	√	√	√
Euarchontoglires	Rodentia	Muridae	Mus	Mus musculus domesticus	FJ374652		Yu et al., 2009	√	√	√	√	*	√	√	√	√	√	√	√
Euarchontoglires	Rodentia	Muridae	Mus	Mus musculus domesticus	FJ374654		Yu et al., 2009	√	√	√	√	*	√	√	√	√	√	√	√
Euarchontoglires	Rodentia	Muridae	Mus	Mus musculus domesticus	FJ374656		Yu et al., 2009	√	√	√	√	*	√	√	√	√	√	√	√
Euarchontoglires	Rodentia	Muridae	Mus	Mus musculus domesticus	FJ374657		Yu et al., 2009	√	√	√	√	*	√	√	√	√	√	√	√
Euarchontoglires	Rodentia	Muridae	Mus	Mus musculus domesticus	FJ374661		Yu et al., 2009	√	√	√	√	*	√	√	√	√	√	√	√
Euarchontoglires	Rodentia	Muridae	Mus	Mus musculus domesticus	FJ374662		Yu et al., 2009	√	√	√	√	*	√	√	√	√	√	√	√
Euarchontoglires	Rodentia	Muridae	Mus	Mus musculus domesticus	FJ374664		Yu et al., 2009	√	√	√	√	*	√	√	√	√	√	√	√
Euarchontoglires	Rodentia	Muridae	Mus	Mus musculus domesticus	NC_006914		Mori et al., 2000	√	√	√	√	√	√	√	√	√	√	√	√
Euarchontoglires	Rodentia	Muridae	Mus	Mus musculus molossinus	EF108345		Goios et al., 2007	√	√	√	√	√	√	√	√	√	√	√	√
Euarchontoglires	Rodentia	Muridae	Mus	Mus musculus molossinus	NC_006915		Akimoto et al., 2005	√	√	√	√	√	√	√	√	√	√	√	√
Euarchontoglires	Rodentia	Muridae	Mus	Mus musculus musculus	EF108343		Goios et al., 2007	√	√	√	√	√	√	√	√	√	√	√	√
Euarchontoglires	Rodentia	Muridae	Mus	Mus musculus musculus	NC_010339		Gregorova et al., 2008	√	√	√	√	√	√	√	√	√	√	√	√
Euarchontoglires	Rodentia	Muridae	Mus	Mus terricolor	NC_010650		Pogozelski et al., 2007	√	√	√	√	√	√	√	√	√	√	√	√
Euarchontoglires	Rodentia	Muridae	Rattus	Rattus exulans	EU273710		Robins et al., 2008	√	√	√	√	√	√	√	√	√	√	√	√
Euarchontoglires	Rodentia	Muridae	Rattus	Rattus exulans	EU273711		Robins et al., 2008	√	√	√	√	√	√	√	√	√	√	√	√
Euarchontoglires	Rodentia	Muridae	Rattus	Rattus exulans	NC_012389		Robins et al., 2008	√	√	√	√	√	√	√	√	√	√	√	√
Euarchontoglires	Rodentia	Muridae	Rattus	Rattus norvegicus	AJ428514	Denmark:Copenhagen	Nilsson et al., 2003	√	√	√	√	√	√	√	√	√	√	√	√
Euarchontoglires	Rodentia	Muridae	Rattus	Rattus norvegicus	AY769440		Pak et al., 2005	√	√	√	√	√	√	√	√	√	√	√	√
Euarchontoglires	Rodentia	Muridae	Rattus	Rattus norvegicus	DQ673907		Schlick et al., 2006	√	√	√	√	√	√	√	√	√	√	√	√
Euarchontoglires	Rodentia	Muridae	Rattus	Rattus norvegicus	DQ673908		Schlick et al., 2006	√	√	√	√	√	√	√	√	√	√	√	√
Euarchontoglires	Rodentia	Muridae	Rattus	Rattus norvegicus	DQ673909		Schlick et al., 2006	√	√	√	√	√	√	√	√	√	√	√	√
Euarchontoglires	Rodentia	Muridae	Rattus	Rattus norvegicus	DQ673910		Schlick et al., 2006	√	√	√	√	√	√	√	√	√	√	√	√
Euarchontoglires	Rodentia	Muridae	Rattus	Rattus norvegicus	DQ673911		Schlick et al., 2006	√	√	√	√	√	√	√	√	√	√	√	√
Euarchontoglires	Rodentia	Muridae	Rattus	Rattus norvegicus	DQ673912		Schlick et al., 2006	√	√	√	√	√	√	√	√	√	√	√	√
Euarchontoglires	Rodentia	Muridae	Rattus	Rattus norvegicus	DQ673913		Schlick et al., 2006	√	√	√	√	√	√	√	√	√	√	√	√
Euarchontoglires	Rodentia	Muridae	Rattus	Rattus norvegicus	DQ673914		Schlick et al., 2006	√	√	√	√	√	√	√	√	√	√	√	√
Euarchontoglires	Rodentia	Muridae	Rattus	Rattus norvegicus	DQ673916		Schlick et al., 2006	√	√	√	√	√	√	√	√	√	√	√	√
Euarchontoglires	Rodentia	Muridae	Rattus	Rattus norvegicus	DQ673917		Schlick et al., 2006	√	√	√	√	√	√	√	√	√	√	√	√
Euarchontoglires	Rodentia	Muridae	Rattus	Rattus norvegicus	NC_001665		McLeod et al., 2002	√	√	√	√	√	√	√	√	√	√	√	√
Euarchontoglires	Rodentia	Muridae	Rattus	Rattus norvegicus	X14848		Grosskopf & Feldmann, 1981	√	√	*	*	*	√	√	√	√	√	√	√
Euarchontoglires	Rodentia	Muridae	Rattus	Rattus praetor	NC_012461		Robins et al., 2008	√	√	√	√	√	√	√	√	√	√	√	√
Euarchontoglires	Rodentia	Muridae	Rattus	Rattus rattus	NC_012374		Robins et al., 2008	√	√	√	√	√	√	√	√	√	√	√	√
Euarchontoglires	Rodentia	Muridae	Rattus	Rattus tanezumi	NC_011638		Robins et al., 2008	√	√	√	√	√	√	√	√	√	√	√	√
Euarchontoglires	Rodentia	Sciuridae	Sciurus	Sciurus vulgaris	NC_002369		Reyes et al., 2000	√	√	√	√	√	√	√	√	√	√	√	√
Euarchontoglires	Rodentia	Spalacidae	Nannospalax	Nannospalax ehrenbergi	NC_005315		Reyes, 2001	√	√	√	√	√	√	√	√	√	√	√	√
Euarchontoglires	Rodentia	Thryonomyidae	Thryonomys	Thryonomys swinderianus	NC_002658		Mouchaty et al., 2001	√	√	√	√	√	√	√	√	√	√	√	√
Euarchontoglires	Scandentia	Tupaiidae	Tupaia	Tupaia belangeri	AJ421453		Arnason et al., 2002	*	*	√	√	√	√	√	*	√	*	√	√
Euarchontoglires	Scandentia	Tupaiidae	Tupaia	Tupaia belangeri	NC_002521		Schmitz et al., 2000	√	√	√	√	√	√	√	√	√	√	√	√
Laurasiatheria	Artiodactyla	Bovidae	Ammotragus	Ammotragus lervia	FJ207522		Hassanin et al., 2009	√	√	√	√	√	√	√	√	√	√	√	√
Laurasiatheria	Artiodactyla	Bovidae	Ammotragus	Ammotragus lervia	NC_009510		Mereu et al., 2008	√	√	√	√	√	√	√	√	√	√	√	√
Laurasiatheria	Artiodactyla	Bovidae	Antilope	Antilope cervicapra	NC_012098		Mereu et al., 2008	√	√	√	√	√	√	√	√	√	√	√	√
Laurasiatheria	Artiodactyla	Bovidae	Bison	Bison bison	NC_012346		Achilli et al., 2008	√	√	√	√	√	√	√	√	√	√	√	√
Laurasiatheria	Artiodactyla	Bovidae	Bos	Bos grunniens	AY684273		Gu et al., 2007	√	√	√	√	√	√	√	√	√	√	√	*
Laurasiatheria	Artiodactyla	Bovidae	Bos	Bos grunniens	EF494177		San et al., 2007	√	√	√	√	√	√	√	√	√	√	√	√
Laurasiatheria	Artiodactyla	Bovidae	Bos	Bos grunniens	EF494178		San et al., 2007	√	√	√	√	√	√	√	√	√	√	√	√
Laurasiatheria	Artiodactyla	Bovidae	Bos	Bos grunniens	NC_006380		San et al., 2007	√	√	√	√	√	√	√	√	√	√	√	√
Laurasiatheria	Artiodactyla	Bovidae	Bos	Bos indicus	AF492350		Hiendleder et al., 2008	*	*	√	√	√	√	√	√	√	√	√	√
Laurasiatheria	Artiodactyla	Bovidae	Bos	Bos indicus	NC_005971		Miretti et al., 2002	√	√	√	√	√	√	√	√	√	√	√	√
Laurasiatheria	Artiodactyla	Bovidae	Bos	Bos javanicus	NC_012706		Lipinski et al., 2009	√	√	√	√	√	√	√	√	√	√	√	√
Laurasiatheria	Artiodactyla	Bovidae	Bos	Bos taurus	AF492351		Hiendleder et al., 2008	*	*	√	√	√	√	√	√	√	√	√	√
Laurasiatheria	Artiodactyla	Bovidae	Bos	Bos taurus	AY308066		Wettstein et al., 2003	√	√	√	√	√	√	√	√	√	√	√	√
Laurasiatheria	Artiodactyla	Bovidae	Bos	Bos taurus	AY308067		Wettstein et al., 2004	√	√	√	√	√	√	√	√	√	√	√	√
Laurasiatheria	Artiodactyla	Bovidae	Bos	Bos taurus	AY308068		Wettstein et al., 2003	√	√	√	√	√	√	√	√	√	√	√	√
Laurasiatheria	Artiodactyla	Bovidae	Bos	Bos taurus	AY308069		Wettstein et al., 2003	√	√	√	√	√	√	√	√	√	√	√	√
Laurasiatheria	Artiodactyla	Bovidae	Bos	Bos taurus	AY676855		Shahid et al., 2004	√	√	√	√	√	√	√	√	√	√	√	√
Laurasiatheria	Artiodactyla	Bovidae	Bos	Bos taurus	AY676856		Shahid et al., 2004	√	√	√	√	√	√	√	√	√	√	√	√
Laurasiatheria	Artiodactyla	Bovidae	Bos	Bos taurus	AY676857		Shahid et al., 2004	√	√	√	√	√	√	√	√	√	√	√	√
Laurasiatheria	Artiodactyla	Bovidae	Bos	Bos taurus	AY676858		Shahid et al., 2004	√	√	√	√	√	√	√	√	√	√	√	√
Laurasiatheria	Artiodactyla	Bovidae	Bos	Bos taurus	AY676859		Shahid et al., 2004	√	√	√	√	√	√	√	√	√	√	√	√
Laurasiatheria	Artiodactyla	Bovidae	Bos	Bos taurus	AY676860		Shahid et al., 2004	√	√	√	√	√	√	√	√	√	√	√	√
Laurasiatheria	Artiodactyla	Bovidae	Bos	Bos taurus	AY676861		Shahid et al., 2004	√	√	√	√	√	√	√	√	√	√	√	√
Laurasiatheria	Artiodactyla	Bovidae	Bos	Bos taurus	AY676862		Shahid et al., 2004	√	√	√	√	√	√	√	√	√	√	√	√
Laurasiatheria	Artiodactyla	Bovidae	Bos	Bos taurus	AY676863		Shahid et al., 2004	√	√	√	√	√	√	√	√	√	√	√	√
Laurasiatheria	Artiodactyla	Bovidae	Bos	Bos taurus	AY676864		Shahid et al., 2004	√	√	√	√	√	√	√	√	√	√	√	√
Laurasiatheria	Artiodactyla	Bovidae	Bos	Bos taurus	AY676865		Shahid et al., 2004	√	√	√	√	√	√	√	√	√	√	√	√
Laurasiatheria	Artiodactyla	Bovidae	Bos	Bos taurus	AY676866		Shahid et al., 2004	√	√	√	√	√	√	√	√	√	√	√	√
Laurasiatheria	Artiodactyla	Bovidae	Bos	Bos taurus	AY676867		Shahid et al., 2004	√	√	√	√	√	√	√	√	√	√	√	√
Laurasiatheria	Artiodactyla	Bovidae	Bos	Bos taurus	AY676868		Shahid et al., 2004	√	√	√	√	√	√	√	√	√	√	√	√
Laurasiatheria	Artiodactyla	Bovidae	Bos	Bos taurus	AY676870		Shahid et al., 2004	√	√	√	√	√	√	√	√	√	√	√	√
Laurasiatheria	Artiodactyla	Bovidae	Bos	Bos taurus	AY676871		Shahid et al., 2004	√	√	√	√	√	√	√	√	√	√	√	√
Laurasiatheria	Artiodactyla	Bovidae	Bos	Bos taurus	AY676872		Shahid et al., 2004	√	√	√	√	√	√	√	√	√	√	√	√
Laurasiatheria	Artiodactyla	Bovidae	Bos	Bos taurus	AY676873		Shahid et al., 2004	√	√	√	√	√	√	√	√	√	√	√	√
Laurasiatheria	Artiodactyla	Bovidae	Bos	Bos taurus	DQ124371		Shin & Kim, 2005	√	√	√	√	√	√	√	√	√	√	√	√
Laurasiatheria	Artiodactyla	Bovidae	Bos	Bos taurus	DQ124372		Shin & Kim, 2005	√	√	√	√	√	√	√	√	√	√	√	√
Laurasiatheria	Artiodactyla	Bovidae	Bos	Bos taurus	DQ124373		Shin & Kim, 2005	√	√	√	√	√	√	√	√	√	√	√	√
Laurasiatheria	Artiodactyla	Bovidae	Bos	Bos taurus	DQ124374		Shin & Kim, 2005	√	√	√	√	√	√	√	√	√	√	√	√
Laurasiatheria	Artiodactyla	Bovidae	Bos	Bos taurus	DQ124375		Shin & Kim, 2005	√	√	√	√	√	√	√	√	√	√	√	√
Laurasiatheria	Artiodactyla	Bovidae	Bos	Bos taurus	DQ124376		Shin & Kim, 2005	√	√	√	√	√	√	√	√	√	√	√	√
Laurasiatheria	Artiodactyla	Bovidae	Bos	Bos taurus	DQ124377		Shin & Kim, 2005	√	√	√	√	√	√	√	√	√	√	√	√
Laurasiatheria	Artiodactyla	Bovidae	Bos	Bos taurus	DQ124378		Shin & Kim, 2005	√	√	√	√	√	√	√	√	√	√	√	√
Laurasiatheria	Artiodactyla	Bovidae	Bos	Bos taurus	DQ124379		Shin & Kim, 2005	√	√	√	√	√	√	√	√	√	√	√	√
Laurasiatheria	Artiodactyla	Bovidae	Bos	Bos taurus	DQ124380		Shin & Kim, 2005	√	√	√	√	√	√	√	√	√	√	√	√
Laurasiatheria	Artiodactyla	Bovidae	Bos	Bos taurus	DQ124381		Shin & Kim, 2005	√	√	√	√	√	√	√	√	√	√	√	√
Laurasiatheria	Artiodactyla	Bovidae	Bos	Bos taurus	DQ124382		Shin & Kim, 2005	√	√	√	√	√	√	√	√	√	√	√	√
Laurasiatheria	Artiodactyla	Bovidae	Bos	Bos taurus	DQ124383		Shin & Kim, 2005	√	√	√	√	√	√	√	√	√	√	√	√
Laurasiatheria	Artiodactyla	Bovidae	Bos	Bos taurus	DQ124384		Shin & Kim, 2005	√	√	√	√	√	√	√	√	√	√	√	√
Laurasiatheria	Artiodactyla	Bovidae	Bos	Bos taurus	DQ124385		Shin & Kim, 2005	√	√	√	√	√	√	√	√	√	√	√	√
Laurasiatheria	Artiodactyla	Bovidae	Bos	Bos taurus	DQ124386		Shin & Kim, 2005	√	√	√	√	√	√	√	√	√	√	√	√
Laurasiatheria	Artiodactyla	Bovidae	Bos	Bos taurus	DQ124387		Shin & Kim, 2005	√	√	√	√	√	√	√	√	√	√	√	√
Laurasiatheria	Artiodactyla	Bovidae	Bos	Bos taurus	DQ124389		Shin & Kim, 2005	√	√	√	√	√	√	√	√	√	√	√	√
Laurasiatheria	Artiodactyla	Bovidae	Bos	Bos taurus	DQ124390		Shin & Kim, 2005	√	√	√	√	√	√	√	√	√	√	√	√
Laurasiatheria	Artiodactyla	Bovidae	Bos	Bos taurus	DQ124391		Shin & Kim, 2005	√	√	√	√	√	√	√	√	√	√	√	√
Laurasiatheria	Artiodactyla	Bovidae	Bos	Bos taurus	DQ124392		Shin & Kim, 2005	√	√	√	√	√	√	√	√	√	√	√	√
Laurasiatheria	Artiodactyla	Bovidae	Bos	Bos taurus	DQ124393		Shin & Kim, 2005	√	√	√	√	√	√	√	√	√	√	√	√
Laurasiatheria	Artiodactyla	Bovidae	Bos	Bos taurus	DQ124396		Shin & Kim, 2005	√	√	√	√	√	√	√	√	√	√	√	√
Laurasiatheria	Artiodactyla	Bovidae	Bos	Bos taurus	DQ124397		Shin & Kim, 2005	√	√	√	√	√	√	√	√	√	√	√	√
Laurasiatheria	Artiodactyla	Bovidae	Bos	Bos taurus	DQ124398		Shin & Kim, 2005	√	√	√	√	√	√	√	√	√	√	√	√
Laurasiatheria	Artiodactyla	Bovidae	Bos	Bos taurus	DQ124399		Shin & Kim, 2005	√	√	√	√	√	√	√	√	√	√	√	√
Laurasiatheria	Artiodactyla	Bovidae	Bos	Bos taurus	DQ124400		Shin & Kim, 2005	√	√	√	√	√	√	√	√	√	√	√	√
Laurasiatheria	Artiodactyla	Bovidae	Bos	Bos taurus	DQ124401		Shin & Kim, 2005	√	√	√	√	√	√	√	√	√	√	√	√
Laurasiatheria	Artiodactyla	Bovidae	Bos	Bos taurus	DQ124402		Shin & Kim, 2005	√	√	√	√	√	√	√	√	√	√	√	√
Laurasiatheria	Artiodactyla	Bovidae	Bos	Bos taurus	DQ124403		Shin & Kim, 2005	√	√	√	√	√	√	√	√	√	√	√	√
Laurasiatheria	Artiodactyla	Bovidae	Bos	Bos taurus	DQ124404		Shin & Kim, 2005	√	√	√	√	√	√	√	√	√	√	√	√
Laurasiatheria	Artiodactyla	Bovidae	Bos	Bos taurus	DQ124405		Shin & Kim, 2005	√	√	√	√	√	√	√	√	√	√	√	√
Laurasiatheria	Artiodactyla	Bovidae	Bos	Bos taurus	DQ124406		Shin & Kim, 2005	√	√	√	√	√	√	√	√	√	√	√	√
Laurasiatheria	Artiodactyla	Bovidae	Bos	Bos taurus	DQ124407		Shin & Kim, 2005	√	√	√	√	√	√	√	√	√	√	√	√
Laurasiatheria	Artiodactyla	Bovidae	Bos	Bos taurus	DQ124408		Shin & Kim, 2005	√	√	√	√	√	√	√	√	√	√	√	√
Laurasiatheria	Artiodactyla	Bovidae	Bos	Bos taurus	DQ124409		Shin & Kim, 2005	√	√	√	√	√	√	√	√	√	√	√	√
Laurasiatheria	Artiodactyla	Bovidae	Bos	Bos taurus	DQ124410		Shin & Kim, 2005	√	√	√	√	√	√	√	√	√	√	√	√
Laurasiatheria	Artiodactyla	Bovidae	Bos	Bos taurus	DQ124411		Shin & Kim, 2005	√	√	√	√	√	√	√	√	√	√	√	√
Laurasiatheria	Artiodactyla	Bovidae	Bos	Bos taurus	DQ124412		Shin & Kim, 2005	√	√	√	√	√	√	√	√	√	√	√	√
Laurasiatheria	Artiodactyla	Bovidae	Bos	Bos taurus	DQ124413		Shin & Kim, 2005	√	√	√	√	√	√	√	√	√	√	√	√
Laurasiatheria	Artiodactyla	Bovidae	Bos	Bos taurus	DQ124414		Shin & Kim, 2005	√	√	√	√	√	√	√	√	√	√	√	√
Laurasiatheria	Artiodactyla	Bovidae	Bos	Bos taurus	DQ124415		Shin & Kim, 2005	√	√	√	√	√	√	√	√	√	√	√	√
Laurasiatheria	Artiodactyla	Bovidae	Bos	Bos taurus	DQ124416		Shin & Kim, 2005	√	√	√	√	√	√	√	√	√	√	√	√
Laurasiatheria	Artiodactyla	Bovidae	Bos	Bos taurus	DQ124417		Shin & Kim, 2005	√	√	√	√	√	√	√	√	√	√	√	√
Laurasiatheria	Artiodactyla	Bovidae	Bos	Bos taurus	DQ124418		Shin & Kim, 2005	√	√	√	√	√	√	√	√	√	√	√	√
Laurasiatheria	Artiodactyla	Bovidae	Bos	Bos taurus	EU177815	Italy	Achilli et al., 2008	√	√	√	√	√	√	√	√	√	√	√	√
Laurasiatheria	Artiodactyla	Bovidae	Bos	Bos taurus	EU177816	Italy	Achilli et al., 2008	√	√	√	√	√	√	√	√	√	√	√	√
Laurasiatheria	Artiodactyla	Bovidae	Bos	Bos taurus	EU177817	Italy	Achilli et al., 2008	√	√	√	√	√	√	√	√	√	√	√	√
Laurasiatheria	Artiodactyla	Bovidae	Bos	Bos taurus	EU177818	Italy	Achilli et al., 2008	√	√	√	√	√	√	√	√	√	√	√	√
Laurasiatheria	Artiodactyla	Bovidae	Bos	Bos taurus	EU177819	Italy	Achilli et al., 2008	√	√	√	√	√	√	√	√	√	√	√	√
Laurasiatheria	Artiodactyla	Bovidae	Bos	Bos taurus	EU177820	Italy	Achilli et al., 2008	√	√	√	√	√	√	√	√	√	√	√	√
Laurasiatheria	Artiodactyla	Bovidae	Bos	Bos taurus	EU177821	Italy	Achilli et al., 2008	√	√	√	√	√	√	√	√	√	√	√	√
Laurasiatheria	Artiodactyla	Bovidae	Bos	Bos taurus	EU177822	Italy	Achilli et al., 2008	√	√	√	√	√	√	√	√	√	√	√	√
Laurasiatheria	Artiodactyla	Bovidae	Bos	Bos taurus	EU177823	Italy	Achilli et al., 2008	√	√	√	√	√	√	√	√	√	√	√	√
Laurasiatheria	Artiodactyla	Bovidae	Bos	Bos taurus	EU177824	Italy	Achilli et al., 2008	√	√	√	√	√	√	√	√	√	√	√	√
Laurasiatheria	Artiodactyla	Bovidae	Bos	Bos taurus	EU177825	Italy	Achilli et al., 2008	√	√	√	√	√	√	√	√	√	√	√	√
Laurasiatheria	Artiodactyla	Bovidae	Bos	Bos taurus	EU177826	Italy	Achilli et al., 2008	√	√	√	√	√	√	√	√	√	√	√	√
Laurasiatheria	Artiodactyla	Bovidae	Bos	Bos taurus	EU177827	Italy	Achilli et al., 2008	√	√	√	√	√	√	√	√	√	√	√	√
Laurasiatheria	Artiodactyla	Bovidae	Bos	Bos taurus	EU177828	Italy	Achilli et al., 2008	√	√	√	√	√	√	√	√	√	√	√	√
Laurasiatheria	Artiodactyla	Bovidae	Bos	Bos taurus	EU177829	Italy	Achilli et al., 2008	√	√	√	√	√	√	√	√	√	√	√	√
Laurasiatheria	Artiodactyla	Bovidae	Bos	Bos taurus	EU177830	Italy	Achilli et al., 2008	√	√	√	√	√	√	√	√	√	√	√	√
Laurasiatheria	Artiodactyla	Bovidae	Bos	Bos taurus	EU177831	Italy	Achilli et al., 2008	√	√	√	√	√	√	√	√	√	√	√	√
Laurasiatheria	Artiodactyla	Bovidae	Bos	Bos taurus	EU177832	Italy	Achilli et al., 2008	√	√	√	√	√	√	√	√	√	√	√	√
Laurasiatheria	Artiodactyla	Bovidae	Bos	Bos taurus	EU177833	Spain	Achilli et al., 2008	√	√	√	√	√	√	√	√	√	√	√	√
Laurasiatheria	Artiodactyla	Bovidae	Bos	Bos taurus	EU177834	Spain	Achilli et al., 2008	√	√	√	√	√	√	√	√	√	√	√	√
Laurasiatheria	Artiodactyla	Bovidae	Bos	Bos taurus	EU177835	Iraq	Achilli et al., 2008	√	√	√	√	√	√	√	√	√	√	√	√
Laurasiatheria	Artiodactyla	Bovidae	Bos	Bos taurus	EU177836	Iraq	Achilli et al., 2008	√	√	√	√	√	√	√	√	√	√	√	√
Laurasiatheria	Artiodactyla	Bovidae	Bos	Bos taurus	EU177837	Iraq	Achilli et al., 2008	√	√	√	√	√	√	√	√	√	√	√	√
Laurasiatheria	Artiodactyla	Bovidae	Bos	Bos taurus	EU177838	Iran	Achilli et al., 2008	√	√	√	√	√	√	√	√	√	√	√	√
Laurasiatheria	Artiodactyla	Bovidae	Bos	Bos taurus	EU177839	Iran	Achilli et al., 2008	√	√	√	√	√	√	√	√	√	√	√	√
Laurasiatheria	Artiodactyla	Bovidae	Bos	Bos taurus	EU177840	Italy	Achilli et al., 2008	√	√	√	√	√	√	√	√	√	√	√	√
Laurasiatheria	Artiodactyla	Bovidae	Bos	Bos taurus	EU177841	Italy	Achilli et al., 2008	√	√	√	√	√	√	√	√	√	√	√	√
Laurasiatheria	Artiodactyla	Bovidae	Bos	Bos taurus	EU177842	Italy	Achilli et al., 2008	√	√	√	√	√	√	√	√	√	√	√	√
Laurasiatheria	Artiodactyla	Bovidae	Bos	Bos taurus	EU177843	Italy	Achilli et al., 2008	√	√	√	√	√	√	√	√	√	√	√	√
Laurasiatheria	Artiodactyla	Bovidae	Bos	Bos taurus	EU177844	Italy	Achilli et al., 2008	√	√	√	√	√	√	√	√	√	√	√	√
Laurasiatheria	Artiodactyla	Bovidae	Bos	Bos taurus	EU177845	Italy	Achilli et al., 2008	√	√	√	√	√	√	√	√	√	√	√	√
Laurasiatheria	Artiodactyla	Bovidae	Bos	Bos taurus	EU177846	Italy	Achilli et al., 2008	√	√	√	√	√	√	√	√	√	√	√	√
Laurasiatheria	Artiodactyla	Bovidae	Bos	Bos taurus	EU177847	Italy	Achilli et al., 2008	√	√	√	√	√	√	√	√	√	√	√	√
Laurasiatheria	Artiodactyla	Bovidae	Bos	Bos taurus	EU177848	Iraq	Achilli et al., 2008	√	√	√	√	√	√	√	√	√	√	√	√
Laurasiatheria	Artiodactyla	Bovidae	Bos	Bos taurus	EU177849	Greece	Achilli et al., 2008	√	√	√	√	√	√	√	√	√	√	√	√
Laurasiatheria	Artiodactyla	Bovidae	Bos	Bos taurus	EU177850	Italy	Achilli et al., 2008	√	√	√	√	√	√	√	√	√	√	√	√
Laurasiatheria	Artiodactyla	Bovidae	Bos	Bos taurus	EU177851	Italy	Achilli et al., 2008	√	√	√	√	√	√	√	√	√	√	√	√
Laurasiatheria	Artiodactyla	Bovidae	Bos	Bos taurus	EU177852	Greece	Achilli et al., 2008	√	√	√	√	√	√	√	√	√	√	√	√
Laurasiatheria	Artiodactyla	Bovidae	Bos	Bos taurus	EU177853	Italy	Achilli et al., 2008	√	√	√	√	√	√	√	√	√	√	√	√
Laurasiatheria	Artiodactyla	Bovidae	Bos	Bos taurus	EU177854	Italy	Achilli et al., 2008	√	√	√	√	√	√	√	√	√	√	√	√
Laurasiatheria	Artiodactyla	Bovidae	Bos	Bos taurus	EU177855	Italy	Achilli et al., 2008	√	√	√	√	√	√	√	√	√	√	√	√
Laurasiatheria	Artiodactyla	Bovidae	Bos	Bos taurus	EU177856	Iraq	Achilli et al., 2008	√	√	√	√	√	√	√	√	√	√	√	√
Laurasiatheria	Artiodactyla	Bovidae	Bos	Bos taurus	EU177857	Iran	Achilli et al., 2008	√	√	√	√	√	√	√	√	√	√	√	√
Laurasiatheria	Artiodactyla	Bovidae	Bos	Bos taurus	EU177858	Iran	Achilli et al., 2008	√	√	√	√	√	√	√	√	√	√	√	√
Laurasiatheria	Artiodactyla	Bovidae	Bos	Bos taurus	EU177859	Iran	Achilli et al., 2008	√	√	√	√	√	√	√	√	√	√	√	√
Laurasiatheria	Artiodactyla	Bovidae	Bos	Bos taurus	EU177860	Iran	Achilli et al., 2008	√	√	√	√	√	√	√	√	√	√	√	√
Laurasiatheria	Artiodactyla	Bovidae	Bos	Bos taurus	EU177861	Italy	Achilli et al., 2008	√	√	√	√	√	√	√	√	√	√	√	√
Laurasiatheria	Artiodactyla	Bovidae	Bos	Bos taurus	EU177862	Italy	Achilli et al., 2008	√	√	√	√	√	√	√	√	√	√	√	√
Laurasiatheria	Artiodactyla	Bovidae	Bos	Bos taurus	EU177863	Italy	Achilli et al., 2008	√	√	√	√	√	√	√	√	√	√	√	√
Laurasiatheria	Artiodactyla	Bovidae	Bos	Bos taurus	EU177864	Iraq	Achilli et al., 2008	√	√	√	√	√	√	√	√	√	√	√	√
Laurasiatheria	Artiodactyla	Bovidae	Bos	Bos taurus	EU177865	Iraq	Achilli et al., 2008	√	√	√	√	√	√	√	√	√	√	√	√
Laurasiatheria	Artiodactyla	Bovidae	Bos	Bos taurus	EU177867	Italy	Achilli et al., 2008	√	√	√	√	√	√	√	√	√	√	√	√
Laurasiatheria	Artiodactyla	Bovidae	Bos	Bos taurus	EU177868	Iraq	Achilli et al., 2008	√	√	√	√	√	√	√	√	√	√	√	√
Laurasiatheria	Artiodactyla	Bovidae	Bos	Bos taurus	EU177869	Iraq	Achilli et al., 2008	√	√	√	√	√	√	√	√	√	√	√	√
Laurasiatheria	Artiodactyla	Bovidae	Bos	Bos taurus	EU177870	Iran	Achilli et al., 2008	√	√	√	√	√	√	√	√	√	√	√	√
Laurasiatheria	Artiodactyla	Bovidae	Bos	Bos taurus	FJ971081	Italy	Achilli et al., 2009	√	√	√	√	√	√	√	√	√	√	√	√
Laurasiatheria	Artiodactyla	Bovidae	Bos	Bos taurus	FJ971082	Italy	Achilli et al., 2009	√	√	√	√	√	√	√	√	√	√	√	√
Laurasiatheria	Artiodactyla	Bovidae	Bos	Bos taurus	FJ971083	Italy	Achilli et al., 2009	√	√	√	√	√	√	√	√	√	√	√	√
Laurasiatheria	Artiodactyla	Bovidae	Bos	Bos taurus	FJ971084	Italy	Achilli et al., 2009	√	√	√	√	√	√	√	√	√	√	√	√
Laurasiatheria	Artiodactyla	Bovidae	Bos	Bos taurus	FJ971085	Italy	Achilli et al., 2009	√	√	√	√	√	√	√	√	√	√	√	√
Laurasiatheria	Artiodactyla	Bovidae	Bos	Bos taurus	FJ971086	Italy	Achilli et al., 2009	√	√	√	√	√	√	√	√	√	√	√	√
Laurasiatheria	Artiodactyla	Bovidae	Bos	Bos taurus	FJ971087	Italy	Achilli et al., 2009	√	√	√	√	√	√	√	√	√	√	√	√
Laurasiatheria	Artiodactyla	Bovidae	Bos	Bos taurus	FJ971088	Mongolia	Achilli et al., 2009	√	√	√	√	√	√	√	√	√	√	√	√
Laurasiatheria	Artiodactyla	Bovidae	Bos	Bos taurus	GQ129207		Zeyland et al., 2009	√	√	√	√	√	√	√	√	√	√	√	√
Laurasiatheria	Artiodactyla	Bovidae	Bos	Bos taurus	GQ129208		Zeyland et al., 2009	√	√	√	√	√	√	√	√	√	√	√	√
Laurasiatheria	Artiodactyla	Bovidae	Bos	Bos taurus	NC_006853		Lowe & Eddy, 1997; Chung & Ha, 2004	√	√	√	√	√	√	√	√	√	√	√	√
Laurasiatheria	Artiodactyla	Bovidae	Bos	Bos taurus	V00654		Anderson et al., 1982	√	*	√	√	√	√	*	*	*	*	*	*
Laurasiatheria	Artiodactyla	Bovidae	Bubalus	Bubalus bubalis	AF547270		Verma et al., 2002	√	√	√	√	√	√	√	√	√	√	√	√
Laurasiatheria	Artiodactyla	Bovidae	Bubalus	Bubalus bubalis	AY488491		Parma et al., 2004	√	√	√	√	√	√	√	√	√	√	√	√
Laurasiatheria	Artiodactyla	Bovidae	Bubalus	Bubalus bubalis	NC_006295	China	Qian et al., 2004	√	√	√	√	√	√	√	√	√	√	√	√
Laurasiatheria	Artiodactyla	Bovidae	Budorcas	Budorcas taxicolor	FJ207524		Hassanin et al., 2009	√	√	√	√	√	√	√	√	√	√	√	√
Laurasiatheria	Artiodactyla	Bovidae	Budorcas	Budorcas taxicolor	NC_013069		Wu et al., 2008	√	√	√	√	√	√	√	√	√	√	√	√
Laurasiatheria	Artiodactyla	Bovidae	Capra	Capra falconeri	FJ207525		Hassanin et al., 2009	√	√	√	√	√	√	√	√	√	√	√	√
Laurasiatheria	Artiodactyla	Bovidae	Capra	Capra hircus	NC_005044		Parma et al., 2003	√	√	√	√	√	√	√	√	√	√	√	√
Laurasiatheria	Artiodactyla	Bovidae	Capra	Capra ibex	FJ207526		Hassanin et al., 2009	√	√	√	√	√	√	√	√	√	√	√	√
Laurasiatheria	Artiodactyla	Bovidae	Capra	Capra nubiana	FJ207527		Hassanin et al., 2009	√	√	√	√	√	√	√	√	√	√	√	√
Laurasiatheria	Artiodactyla	Bovidae	Capra	Capra pyrenaica	FJ207528		Hassanin et al., 2009	√	√	√	√	√	√	√	√	√	√	√	√
Laurasiatheria	Artiodactyla	Bovidae	Capra	Capra sibirica	FJ207529		Hassanin et al., 2009	√	√	√	√	√	√	√	√	√	√	√	√
Laurasiatheria	Artiodactyla	Bovidae	Capricornis	Capricornis crispus	FJ207533		Hassanin et al., 2009	√	√	√	√	√	√	√	√	√	√	√	√
Laurasiatheria	Artiodactyla	Bovidae	Capricornis	Capricornis crispus	NC_012096		Yasue, 2001	√	√	√	√	√	√	√	√	√	√	√	√
Laurasiatheria	Artiodactyla	Bovidae	Capricornis	Capricornis sumatraensis	FJ207534		Hassanin et al., 2009	√	√	√	√	√	√	√	√	√	√	√	√
Laurasiatheria	Artiodactyla	Bovidae	Damaliscus	Damaliscus pygargus	FJ207530		Hassanin et al., 2009	√	√	√	√	√	√	√	√	√	√	√	√
Laurasiatheria	Artiodactyla	Bovidae	Hemitragus	Hemitragus jayakari	FJ207523		Hassanin et al., 2009	√	√	√	√	√	√	√	√	√	√	√	√
Laurasiatheria	Artiodactyla	Bovidae	Hemitragus	Hemitragus jemlahicus	FJ207531		Hassanin et al., 2009	√	√	√	√	√	√	√	√	√	√	√	√
Laurasiatheria	Artiodactyla	Bovidae	Naemorhedus	Naemorhedus griseus	FJ207532		Hassanin et al., 2009	√	√	√	√	√	√	√	√	√	√	√	√
Laurasiatheria	Artiodactyla	Bovidae	Naemorhedus	Naemorhedus swinhoei	NC_010640		Lee et al., 2007	√	√	√	√	√	√	√	√	√	√	√	√
Laurasiatheria	Artiodactyla	Bovidae	Oreamnos	Oreamnos americanus	FJ207535		Hassanin et al., 2009	√	√	√	√	√	√	√	√	√	√	√	√
Laurasiatheria	Artiodactyla	Bovidae	Ovibos	Ovibos moschatus	FJ207536		Hassanin et al., 2009	√	√	√	√	√	√	√	√	√	√	√	√
Laurasiatheria	Artiodactyla	Bovidae	Ovis	Ovis aries	AY858379		Ha & Chung, 2004	√	√	√	√	√	√	√	√	√	√	√	√
Laurasiatheria	Artiodactyla	Bovidae	Ovis	Ovis aries	EF490451	United Kingdom: Scotland	Burgstaller et al., 2007	√	√	√	√	√	√	√	√	√	√	√	√
Laurasiatheria	Artiodactyla	Bovidae	Ovis	Ovis aries	EF490452	United Kingdom: Scotland	Burgstaller et al., 2007	√	√	√	√	√	√	√	√	√	√	√	√
Laurasiatheria	Artiodactyla	Bovidae	Ovis	Ovis aries	EF490453	United Kingdom: Scotland	Burgstaller et al., 2007	√	√	√	√	√	√	√	√	√	√	√	√
Laurasiatheria	Artiodactyla	Bovidae	Ovis	Ovis aries	EF490454	United Kingdom: Scotland	Burgstaller et al., 2007	√	√	√	√	√	√	√	√	√	√	√	√
Laurasiatheria	Artiodactyla	Bovidae	Ovis	Ovis aries	EF490455	United Kingdom: Scotland	Burgstaller et al., 2007	√	√	√	√	√	√	√	√	√	√	√	√
Laurasiatheria	Artiodactyla	Bovidae	Ovis	Ovis aries	EF490456	United Kingdom: Scotland	Burgstaller et al., 2007	√	√	√	√	√	√	√	√	√	√	√	√
Laurasiatheria	Artiodactyla	Bovidae	Ovis	Ovis aries	NC_001941		Hiendleder, 1998; Hiendleder et al., 1998a, 1998b	√	√	√	√	√	√	√	√	√	√	√	√
Laurasiatheria	Artiodactyla	Bovidae	Pantholops	Pantholops hodgsonii	NC_007441		Xu et al., 2005	√	√	√	√	√	√	√	√	√	√	√	√
Laurasiatheria	Artiodactyla	Bovidae	Pseudois	Pseudois nayaur	FJ207537		Hassanin et al., 2009	√	√	√	√	√	√	√	√	√	√	√	√
Laurasiatheria	Artiodactyla	Bovidae	Rupicapra	Rupicapra pyrenaica	FJ207538		Hassanin et al., 2009	√	√	√	√	√	√	√	√	√	√	√	√
Laurasiatheria	Artiodactyla	Bovidae	Rupicapra	Rupicapra rupicapra	FJ207539		Hassanin et al., 2009	√	√	√	√	√	√	√	√	√	√	√	√
Laurasiatheria	Artiodactyla	Camelidae	Camelus	Camelus bactrianus	AP003423		Yasue et al., 2001	√	√	√	√	√	√	√	√	√	√	*	√
Laurasiatheria	Artiodactyla	Camelidae	Camelus	Camelus bactrianus	EF507798		Ji et al., 2009	√	√	√	√	√	√	√	√	√	√	√	√
Laurasiatheria	Artiodactyla	Camelidae	Camelus	Camelus bactrianus	EF507799		Ji et al., 2009	√	√	√	√	√	√	√	√	√	√	√	√
Laurasiatheria	Artiodactyla	Camelidae	Camelus	Camelus bactrianus	NC_009628		Ji et al., 2009	√	√	√	√	√	√	√	√	√	√	√	√
Laurasiatheria	Artiodactyla	Camelidae	Camelus	Camelus bactrianus ferus	EF507800		Ji et al., 2009	√	√	√	√	√	√	√	√	√	√	√	√
Laurasiatheria	Artiodactyla	Camelidae	Camelus	Camelus bactrianus ferus	EF507801		Ji et al., 2009	√	√	√	√	√	√	√	√	√	√	√	√
Laurasiatheria	Artiodactyla	Camelidae	Camelus	Camelus bactrianus ferus	NC_009629		Cui et al., 2007; Ji et al., 2009	√	√	√	√	√	√	√	√	√	√	√	√
Laurasiatheria	Artiodactyla	Camelidae	Camelus	Camelus dromedarius	NC_009849		Huang, 2007	√	√	√	√	√	√	√	√	√	√	√	√
Laurasiatheria	Artiodactyla	Camelidae	Lama	Lama glama	NC_012102		Yasue, 2001	√	√	√	√	√	√	√	√	√	√	√	√
Laurasiatheria	Artiodactyla	Camelidae	Lama	Lama guanicoe	NC_011822		Di et al., 2008	√	√	√	√	√	√	√	√	√	√	√	√
Laurasiatheria	Artiodactyla	Camelidae	Lama	Lama pacos	NC_002504	Sweden	Ursing et al., 2000	√	√	√	√	√	√	√	√	√	√	√	√
Laurasiatheria	Artiodactyla	Cervidae	Cervus	Cervus elaphus	NC_007704	New Zealand	Wada, 2005	√	√	√	√	√	√	√	√	√	√	√	√
Laurasiatheria	Artiodactyla	Cervidae	Cervus	Cervus nippon centralis	NC_006993	Japan:Tokyo, Okutama	Wada et al., 2007	√	√	√	√	√	√	√	√	√	√	√	√
Laurasiatheria	Artiodactyla	Cervidae	Cervus	Cervus nippon taiouanus	EF058308		Chang et al., 2006	√	√	√	√	√	√	√	√	√	√	√	√
Laurasiatheria	Artiodactyla	Cervidae	Cervus	Cervus nippon taiouanus	NC_008462	Taiwan	Chen et al., 2006	√	√	√	√	√	√	√	√	√	√	√	√
Laurasiatheria	Artiodactyla	Cervidae	Cervus	Cervus nippon yakushimae	NC_007179	Japan:Kyusyu, Yakushima	Wada et al., 2007	√	√	√	√	√	√	√	√	√	√	√	√
Laurasiatheria	Artiodactyla	Cervidae	Cervus	Cervus nippon yesoensis	NC_006973	Japan:Hokkaido, Asyoro	Wada et al., 2007	√	√	√	√	√	√	√	√	√	√	√	√
Laurasiatheria	Artiodactyla	Cervidae	Elaphodus	Elaphodus cephalophus	NC_008749		Pang et al., 2008b	√	√	√	√	√	√	√	√	√	√	√	√
Laurasiatheria	Artiodactyla	Cervidae	Hydropotes	Hydropotes inermis	NC_011821		Liu & Huang,2007	√	√	*	*	*	√	√	√	√	√	√	√
Laurasiatheria	Artiodactyla	Cervidae	Muntiacus	Muntiacus crinifrons	NC_004577		Li et al., 2003	√	√	√	√	√	√	√	√	√	√	√	√
Laurasiatheria	Artiodactyla	Cervidae	Muntiacus	Muntiacus muntjak	NC_004563		Shi et al., 2003	√	√	√	√	√	√	√	√	√	√	√	√
Laurasiatheria	Artiodactyla	Cervidae	Muntiacus	Muntiacus reevesi	NC_004069		Zhang et al., 2002	√	√	√	√	√	√	√	√	√	√	√	√
Laurasiatheria	Artiodactyla	Cervidae	Muntiacus	Muntiacus reevesi micrurus	NC_008491		Wang et al., 2006	√	√	√	√	√	√	√	√	√	√	√	√
Laurasiatheria	Artiodactyla	Cervidae	Rangifer	Rangifer tarandus	NC_007703	Japan: Hokkaido, Horonobe	Wada, 2005	√	√	√	√	√	√	√	√	√	√	√	√
Laurasiatheria	Artiodactyla	Cervidae	Rusa	Rusa unicolor swinhoei	EF035448		Chang et al., 2006	√	√	√	√	√	√	√	√	√	√	√	√
Laurasiatheria	Artiodactyla	Cervidae	Rusa	Rusa unicolor swinhoei	NC_008414	Taiwan	Chen et al., 2006	√	√	√	√	√	√	√	√	√	√	√	√
Laurasiatheria	Artiodactyla	Giraffidae	Giraffa	Giraffa camelopardalis angolensis	NC_012100		Yasue et al., 2001	√	√	√	√	√	√	√	√	√	√	√	√
Laurasiatheria	Artiodactyla	Hippopotamidae	Hippopotamus	Hippopotamus amphibius	AP003425		Yasue et al., 2001	√	√	√	√	√	√	√	√	√	√	*	√
Laurasiatheria	Artiodactyla	Hippopotamidae	Hippopotamus	Hippopotamus amphibius	NC_000889		Ursing & Arnason, 1998	√	√	√	√	√	√	√	√	√	√	√	√
Laurasiatheria	Artiodactyla	Moschidae	Moschus	Moschus berezovskii	NC_012694	China: Sichuan province	Peng et al., 2009	√	√	√	√	√	√	√	√	√	√	√	√
Laurasiatheria	Artiodactyla	Suidae	Phacochoerus	Phacochoerus africanus	NC_008830		Wu et al., 2007	√	√	√	√	√	√	√	√	√	√	√	√
Laurasiatheria	Artiodactyla	Suidae	Sus	Sus scrofa	AB298688		Omi, 2007	√	√	*	√	√	√	√	√	√	√	√	√
Laurasiatheria	Artiodactyla	Suidae	Sus	Sus scrofa	AF304200		Kijas & Andersson, 2001	√	√	*	*	*	√	*	*	*	*	*	*
Laurasiatheria	Artiodactyla	Suidae	Sus	Sus scrofa	AF304201		Kijas & Andersson, 2001	√	√	*	*	*	√	*	*	*	*	*	*
Laurasiatheria	Artiodactyla	Suidae	Sus	Sus scrofa	AF304202		Kijas & Andersson, 2001	√	√	*	*	*	√	*	*	*	*	*	*
Laurasiatheria	Artiodactyla	Suidae	Sus	Sus scrofa	AF304203		Kijas & Andersson, 2002	√	√	*	*	*	√	*	*	*	*	*	*
Laurasiatheria	Artiodactyla	Suidae	Sus	Sus scrofa	AF486855		Yang et al., 2003	√	√	√	√	√	√	√	√	√	√	√	√
Laurasiatheria	Artiodactyla	Suidae	Sus	Sus scrofa	AF486856		Yang et al., 2003	√	√	√	√	√	√	√	√	√	√	√	√
Laurasiatheria	Artiodactyla	Suidae	Sus	Sus scrofa	AF486857		Yang et al., 2003	√	√	√	√	√	√	√	√	√	√	√	√
Laurasiatheria	Artiodactyla	Suidae	Sus	Sus scrofa	AF486858		Yang et al., 2003	√	√	√	√	√	√	√	√	√	√	√	√
Laurasiatheria	Artiodactyla	Suidae	Sus	Sus scrofa	AF486859		Yang et al., 2003	√	√	√	√	√	√	√	√	√	√	√	√
Laurasiatheria	Artiodactyla	Suidae	Sus	Sus scrofa	AF486860		Yang et al., 2003	√	√	√	√	√	√	√	√	√	√	√	√
Laurasiatheria	Artiodactyla	Suidae	Sus	Sus scrofa	AF486861		Yang et al., 2003	√	√	√	√	√	√	√	√	√	√	√	√
Laurasiatheria	Artiodactyla	Suidae	Sus	Sus scrofa	AF486862		Yang et al., 2003	√	√	√	√	√	√	√	√	√	√	√	√
Laurasiatheria	Artiodactyla	Suidae	Sus	Sus scrofa	AF486863		Yang et al., 2003	√	√	√	√	√	√	√	√	√	√	√	√
Laurasiatheria	Artiodactyla	Suidae	Sus	Sus scrofa	AF486864		Yang et al., 2003	√	√	√	√	√	√	√	√	√	√	√	√
Laurasiatheria	Artiodactyla	Suidae	Sus	Sus scrofa	AF486865		Yang et al., 2003	√	√	√	√	√	√	√	√	√	√	√	√
Laurasiatheria	Artiodactyla	Suidae	Sus	Sus scrofa	AF486866		Yang et al., 2003	√	√	√	√	√	√	√	√	√	√	√	√
Laurasiatheria	Artiodactyla	Suidae	Sus	Sus scrofa	AF486867		Yang et al., 2003	√	√	√	√	√	√	√	√	√	√	√	√
Laurasiatheria	Artiodactyla	Suidae	Sus	Sus scrofa	AF486868		Yang et al., 2003	√	√	√	√	√	√	√	√	√	√	√	*
Laurasiatheria	Artiodactyla	Suidae	Sus	Sus scrofa	AF486869		Yang et al., 2003	√	√	√	√	√	√	√	√	√	√	√	√
Laurasiatheria	Artiodactyla	Suidae	Sus	Sus scrofa	AF486870		Yang et al., 2003	√	√	√	√	√	√	√	√	√	√	√	√
Laurasiatheria	Artiodactyla	Suidae	Sus	Sus scrofa	AF486871		Yang et al., 2003	√	√	√	√	√	√	√	√	√	√	√	√
Laurasiatheria	Artiodactyla	Suidae	Sus	Sus scrofa	AF486872		Yang et al., 2003	√	√	√	√	√	√	√	√	√	√	√	√
Laurasiatheria	Artiodactyla	Suidae	Sus	Sus scrofa	AF486873		Yang et al., 2003	√	√	√	√	√	√	√	√	√	√	√	√
Laurasiatheria	Artiodactyla	Suidae	Sus	Sus scrofa	AF486874		Yang et al., 2003	√	√	√	√	√	√	√	√	√	√	√	√
Laurasiatheria	Artiodactyla	Suidae	Sus	Sus scrofa	AJ002189		Ursing & Arnason, 1998	√	√	√	√	√	√	√	√	√	√	√	√
Laurasiatheria	Artiodactyla	Suidae	Sus	Sus scrofa	AY334492		Cho et al., 2006	√	√	√	√	√	√	√	√	√	√	√	√
Laurasiatheria	Artiodactyla	Suidae	Sus	Sus scrofa	AY337045		Cho, 2003	√	√	√	√	√	√	√	√	√	√	√	√
Laurasiatheria	Artiodactyla	Suidae	Sus	Sus scrofa	AY574045		Cho et al., 2004	√	√	√	√	√	√	√	√	√	√	√	√
Laurasiatheria	Artiodactyla	Suidae	Sus	Sus scrofa	AY574046		Cho et al., 2004	√	√	√	√	√	√	√	√	√	√	√	√
Laurasiatheria	Artiodactyla	Suidae	Sus	Sus scrofa	AY574047		Cho et al., 2004	√	√	√	√	√	√	√	√	√	√	√	√
Laurasiatheria	Artiodactyla	Suidae	Sus	Sus scrofa	AY574048		Cho et al., 2004	√	√	√	√	√	√	√	√	√	√	√	√
Laurasiatheria	Artiodactyla	Suidae	Sus	Sus scrofa	DQ207753		Cho et al., 2005	√	√	√	√	√	√	√	√	√	√	√	√
Laurasiatheria	Artiodactyla	Suidae	Sus	Sus scrofa	DQ207754		Cho et al., 2005	√	√	√	√	√	√	√	√	√	√	√	√
Laurasiatheria	Artiodactyla	Suidae	Sus	Sus scrofa	DQ207755		Cho et al., 2005	√	√	√	√	√	√	√	√	√	√	√	√
Laurasiatheria	Artiodactyla	Suidae	Sus	Sus scrofa	DQ268530		Cho et al., 2005	√	√	√	√	√	√	√	√	√	√	√	√
Laurasiatheria	Artiodactyla	Suidae	Sus	Sus scrofa	DQ274110		Cho et al., 2005	√	√	√	√	√	√	√	√	√	√	√	√
Laurasiatheria	Artiodactyla	Suidae	Sus	Sus scrofa	DQ334860		Han et al., 2005	√	√	√	√	√	√	√	√	√	√	√	√
Laurasiatheria	Artiodactyla	Suidae	Sus	Sus scrofa	DQ334861		Han et al., 2005	√	√	√	√	√	√	√	√	√	√	√	√
Laurasiatheria	Artiodactyla	Suidae	Sus	Sus scrofa	DQ466081		Wang et al., 2009	√	√	√	√	√	√	√	√	√	√	√	√
Laurasiatheria	Artiodactyla	Suidae	Sus	Sus scrofa	DQ518915		Chen et al., 2006	√	√	√	√	√	√	√	√	√	√	√	√
Laurasiatheria	Artiodactyla	Suidae	Sus	Sus scrofa	DQ534707		Chen et al., 2006	√	√	√	√	√	√	√	√	√	√	√	√
Laurasiatheria	Artiodactyla	Suidae	Sus	Sus scrofa	DQ972936		Wu et al., 2007	√	√	√	√	√	√	√	√	√	√	√	√
Laurasiatheria	Artiodactyla	Suidae	Sus	Sus scrofa	EF375877		Wu et al., 2007	√	√	√	√	√	√	√	√	√	√	√	√
Laurasiatheria	Artiodactyla	Suidae	Sus	Sus scrofa	EF545567	China: Yunnan Saba	Wu et al., 2007	√	√	√	√	√	√	√	√	√	√	√	√
Laurasiatheria	Artiodactyla	Suidae	Sus	Sus scrofa	EF545568	China: Yunnan	Wu et al., 2007	√	√	√	√	√	√	√	√	√	√	√	√
Laurasiatheria	Artiodactyla	Suidae	Sus	Sus scrofa	EF545569	China: Fujian	Wu et al., 2007	√	√	√	√	√	√	√	√	√	√	√	√
Laurasiatheria	Artiodactyla	Suidae	Sus	Sus scrofa	EF545570	China: Fujian	Wu et al., 2007	√	√	√	√	√	√	√	√	√	√	√	√
Laurasiatheria	Artiodactyla	Suidae	Sus	Sus scrofa	EF545571	China: Fujian	Wu et al., 2007	√	√	√	√	√	√	√	√	√	√	√	√
Laurasiatheria	Artiodactyla	Suidae	Sus	Sus scrofa	EF545572	China: Hainan	Wu et al., 2007	√	√	√	√	√	√	√	√	√	√	√	√
Laurasiatheria	Artiodactyla	Suidae	Sus	Sus scrofa	EF545573	China: Yunnan	Wu et al., 2007	√	√	√	√	√	√	√	√	√	√	√	√
Laurasiatheria	Artiodactyla	Suidae	Sus	Sus scrofa	EF545574	China: Yunnan Saba	Wu et al., 2007	√	√	√	√	√	√	√	√	√	√	√	√
Laurasiatheria	Artiodactyla	Suidae	Sus	Sus scrofa	EF545575	China: Jiangxi	Wu et al., 2007	√	√	√	√	√	√	√	√	√	√	√	√
Laurasiatheria	Artiodactyla	Suidae	Sus	Sus scrofa	EF545576	China: Diqing, Yunnan	Wu et al., 2007	√	√	√	√	√	√	√	√	√	√	√	√
Laurasiatheria	Artiodactyla	Suidae	Sus	Sus scrofa	EF545577	China: Anhui	Wu et al., 2007	√	√	√	√	√	√	√	√	√	√	√	√
Laurasiatheria	Artiodactyla	Suidae	Sus	Sus scrofa	EF545578	China: Sichuan Aba	Wu et al., 2007	√	√	√	√	√	*	√	√	√	√	√	√
Laurasiatheria	Artiodactyla	Suidae	Sus	Sus scrofa	EF545579	China: Jiangxi	Wu et al., 2007	√	√	√	√	√	√	√	√	√	√	√	√
Laurasiatheria	Artiodactyla	Suidae	Sus	Sus scrofa	EF545580	China	Wu et al., 2007	√	√	√	√	√	√	√	√	√	√	√	√
Laurasiatheria	Artiodactyla	Suidae	Sus	Sus scrofa	EF545581	China	Wu et al., 2007	√	√	√	√	√	√	√	√	√	√	√	√
Laurasiatheria	Artiodactyla	Suidae	Sus	Sus scrofa	EF545582	China	Wu et al., 2007	√	√	√	√	√	√	√	√	√	√	√	√
Laurasiatheria	Artiodactyla	Suidae	Sus	Sus scrofa	EF545583	China	Wu et al., 2007	√	√	√	√	√	√	√	√	√	√	√	√
Laurasiatheria	Artiodactyla	Suidae	Sus	Sus scrofa	EF545584	Viet Nam	Wu et al., 2007	√	√	√	√	√	√	√	√	√	√	√	√
Laurasiatheria	Artiodactyla	Suidae	Sus	Sus scrofa	EF545585	China: Yunnan Ruili	Wu et al., 2007	√	√	√	√	√	√	√	√	√	√	√	√
Laurasiatheria	Artiodactyla	Suidae	Sus	Sus scrofa	EF545586	China: Yunan	Wu et al., 2007	√	√	√	√	√	√	√	√	√	√	√	√
Laurasiatheria	Artiodactyla	Suidae	Sus	Sus scrofa	EF545587	China	Wu et al., 2007	√	√	√	√	√	√	√	√	√	√	√	√
Laurasiatheria	Artiodactyla	Suidae	Sus	Sus scrofa	EF545588	China	Wu et al., 2007	√	√	√	√	√	√	√	√	√	√	√	√
Laurasiatheria	Artiodactyla	Suidae	Sus	Sus scrofa	EF545589	China: Shandong	Wu et al., 2007	√	√	√	√	√	√	√	√	√	√	√	√
Laurasiatheria	Artiodactyla	Suidae	Sus	Sus scrofa	EF545590	China	Wu et al., 2007	√	√	√	√	√	√	√	√	√	√	√	√
Laurasiatheria	Artiodactyla	Suidae	Sus	Sus scrofa	EF545591	China	Wu et al., 2007	√	√	√	√	√	√	√	√	√	*	√	*
Laurasiatheria	Artiodactyla	Suidae	Sus	Sus scrofa	EF545592	Malaysia	Wu et al., 2007	√	√	√	√	√	√	√	√	√	√	√	√
Laurasiatheria	Artiodactyla	Suidae	Sus	Sus scrofa	EF545593	China	Wu et al., 2007	√	√	√	√	√	√	√	√	√	√	√	√
Laurasiatheria	Artiodactyla	Suidae	Sus	Sus scrofa	EU090702		Cho et al., 2007	√	√	√	√	√	√	√	√	√	√	√	√
Laurasiatheria	Artiodactyla	Suidae	Sus	Sus scrofa	EU090703		Cho et al., 2007	√	√	√	√	√	√	√	√	√	√	√	√
Laurasiatheria	Artiodactyla	Suidae	Sus	Sus scrofa	EU117375		Alves et al., 2007	√	√	√	√	√	√	√	√	√	√	√	√
Laurasiatheria	Artiodactyla	Suidae	Sus	Sus scrofa	EU333163		Li et al., 2007	√	√	√	√	√	√	√	√	√	√	√	√
Laurasiatheria	Artiodactyla	Suidae	Sus	Sus scrofa	FJ236991		Fernandez & Alves, 2008	√	√	√	√	√	√	√	√	√	√	√	√
Laurasiatheria	Artiodactyla	Suidae	Sus	Sus scrofa	FJ236992		Fernandez & Alves, 2008	√	√	√	√	√	√	√	√	√	√	√	√
Laurasiatheria	Artiodactyla	Suidae	Sus	Sus scrofa	FJ236993		Fernandez & Alves, 2008	√	√	√	√	√	√	√	√	√	√	√	√
Laurasiatheria	Artiodactyla	Suidae	Sus	Sus scrofa	FJ236994		Fernandez & Alves, 2008	√	√	√	√	√	√	√	√	√	√	√	√
Laurasiatheria	Artiodactyla	Suidae	Sus	Sus scrofa	FJ236995		Fernandez & Alves, 2008	√	√	√	√	√	√	√	√	√	√	√	√
Laurasiatheria	Artiodactyla	Suidae	Sus	Sus scrofa	FJ236996		Fernandez & Alves, 2008	√	√	√	√	√	√	√	√	√	√	√	√
Laurasiatheria	Artiodactyla	Suidae	Sus	Sus scrofa	FJ236997		Fernandez & Alves, 2008	√	√	√	√	√	√	√	√	√	√	√	√
Laurasiatheria	Artiodactyla	Suidae	Sus	Sus scrofa	FJ236998		Fernandez & Alves, 2008	√	√	√	√	√	√	√	√	√	√	√	√
Laurasiatheria	Artiodactyla	Suidae	Sus	Sus scrofa	FJ236999		Fernandez & Alves, 2008	√	√	√	√	√	√	√	√	√	√	√	√
Laurasiatheria	Artiodactyla	Suidae	Sus	Sus scrofa	FJ237000		Fernandez & Alves, 2008	√	√	√	√	√	√	√	√	√	√	√	√
Laurasiatheria	Artiodactyla	Suidae	Sus	Sus scrofa	FJ237001		Fernandez & Alves, 2008	√	√	√	√	√	√	√	√	√	√	√	√
Laurasiatheria	Artiodactyla	Suidae	Sus	Sus scrofa	FJ237002		Fernandez & Alves, 2008	√	√	√	√	√	√	√	√	√	√	√	√
Laurasiatheria	Artiodactyla	Suidae	Sus	Sus scrofa	FJ237003		Fernandez & Alves, 2008	√	√	√	√	√	√	√	√	√	√	√	√
Laurasiatheria	Artiodactyla	Suidae	Sus	Sus scrofa	GQ220328		Su et al., 2009	√	√	√	√	√	√	√	√	√	√	√	√
Laurasiatheria	Artiodactyla	Suidae	Sus	Sus scrofa	GQ220329		Su et al., 2009	√	√	√	√	√	√	√	√	√	√	√	√
Laurasiatheria	Artiodactyla	Suidae	Sus	Sus scrofa	GQ351599		Chung, 2009	√	√	√	√	√	√	√	√	√	√	√	√
Laurasiatheria	Artiodactyla	Suidae	Sus	Sus scrofa	NC_000845		Lin et al., 1998, 1999	√	√	√	√	√	√	√	√	√	√	√	√
Laurasiatheria	Artiodactyla	Suidae	Sus	Sus scrofa domestica	NC_012095		Yasue, 2001	√	√	√	√	√	√	√	√	√	√	√	√
Laurasiatheria	Artiodactyla	Tayassuidae	Pecari	Pecari tajacu	NC_012103		Yasue, 2001	√	√	√	√	√	√	√	√	√	√	√	√
Laurasiatheria	Carnivora	Ailuridae	Ailurus	Ailurus fulgens	NC_011124		Arnason et al., 2007	√	√	√	√	√	√	√	√	√	√	√	√
Laurasiatheria	Carnivora	Ailuridae	Ailurus	Ailurus fulgens styani	NC_009691		Yonezawa et al., 2007	√	√	√	√	√	√	√	√	√	√	√	√
Laurasiatheria	Carnivora	Canidae	Canis	Canis latrans	DQ480510	USA: Colorado	Bjornerfeldt et al., 2006	√	√	√	√	√	√	√	√	√	√	√	√
Laurasiatheria	Carnivora	Canidae	Canis	Canis latrans	DQ480511	USA: Colorado	Bjornerfeldt et al., 2006	√	√	√	√	√	√	√	*	√	√	√	√
Laurasiatheria	Carnivora	Canidae	Canis	Canis latrans	EU789789		Pang et al., 2008a	√	√	√	√	√	√	√	√	√	√	√	√
Laurasiatheria	Carnivora	Canidae	Canis	Canis latrans	NC_008093	USA: Nebraska	Bjornerfeldt et al., 2006	√	√	√	√	√	√	√	√	√	√	√	√
Laurasiatheria	Carnivora	Canidae	Canis	Canis lupus	DQ480503	Russia	Bjornerfeldt et al., 2006	√	√	√	√	√	√	√	√	√	√	√	√
Laurasiatheria	Carnivora	Canidae	Canis	Canis lupus	DQ480504	Sweden	Bjornerfeldt et al., 2006	√	√	√	√	√	√	√	√	√	√	√	√
Laurasiatheria	Carnivora	Canidae	Canis	Canis lupus	DQ480506	Saudi Arabia	Bjornerfeldt et al., 2006	√	√	√	√	√	√	√	√	√	√	√	√
Laurasiatheria	Carnivora	Canidae	Canis	Canis lupus	DQ480507	Saudi Arabia	Bjornerfeldt et al., 2006	√	√	√	√	√	√	√	√	√	√	√	√
Laurasiatheria	Carnivora	Canidae	Canis	Canis lupus	DQ480508	Canada	Bjornerfeldt et al., 2006	√	√	√	√	√	√	√	√	√	√	√	√
Laurasiatheria	Carnivora	Canidae	Canis	Canis lupus	EU789787		Pang et al., 2008a	√	√	√	√	√	√	√	√	√	√	√	√
Laurasiatheria	Carnivora	Canidae	Canis	Canis lupus	EU789788		Pang et al., 2008a	√	√	√	√	√	√	√	√	√	√	√	√
Laurasiatheria	Carnivora	Canidae	Canis	Canis lupus	NC_008092	Spain	Bjornerfeldt et al., 2006	√	√	√	√	√	√	√	√	√	√	√	√
Laurasiatheria	Carnivora	Canidae	Canis	Canis lupus chanco	GQ374438	China: INner Mongolia	Chen & Zhang, 2009	√	√	√	*	√	√	√	√	√	√	√	√
Laurasiatheria	Carnivora	Canidae	Canis	Canis lupus chanco	NC_010340		Meng & Zhang, 2008	√	√	√	√	√	√	√	√	√	√	√	√
Laurasiatheria	Carnivora	Canidae	Canis	Canis lupus familiaris	AY656737		Shahid et al., 2004	√	√	√	√	√	√	√	√	√	√	√	√
Laurasiatheria	Carnivora	Canidae	Canis	Canis lupus familiaris	AY656738		Shahid et al., 2004	√	√	√	√	√	√	√	√	√	√	√	√
Laurasiatheria	Carnivora	Canidae	Canis	Canis lupus familiaris	AY656739		Shahid et al., 2004	√	√	√	√	√	√	√	√	√	√	√	√
Laurasiatheria	Carnivora	Canidae	Canis	Canis lupus familiaris	AY656740		Shahid et al., 2004	√	√	√	√	√	√	√	√	√	√	√	√
Laurasiatheria	Carnivora	Canidae	Canis	Canis lupus familiaris	AY656741		Shahid et al., 2004	√	√	√	√	√	√	√	√	√	√	√	√
Laurasiatheria	Carnivora	Canidae	Canis	Canis lupus familiaris	AY656742		Shahid et al., 2004	√	√	√	√	√	√	√	√	√	√	√	√
Laurasiatheria	Carnivora	Canidae	Canis	Canis lupus familiaris	AY656743		Shahid et al., 2004	√	√	√	√	√	√	√	√	√	√	√	√
Laurasiatheria	Carnivora	Canidae	Canis	Canis lupus familiaris	AY656744		Shahid et al., 2004	√	√	√	√	√	√	√	√	√	√	√	√
Laurasiatheria	Carnivora	Canidae	Canis	Canis lupus familiaris	AY656745		Shahid et al., 2004	√	√	√	√	√	√	√	√	√	√	√	√
Laurasiatheria	Carnivora	Canidae	Canis	Canis lupus familiaris	AY656746		Shahid et al., 2004	√	√	√	√	√	√	√	√	√	√	√	√
Laurasiatheria	Carnivora	Canidae	Canis	Canis lupus familiaris	AY656747		Shahid et al., 2004	√	√	√	√	√	√	√	√	√	√	√	√
Laurasiatheria	Carnivora	Canidae	Canis	Canis lupus familiaris	AY656748		Shahid et al., 2004	√	√	√	√	√	√	√	√	√	√	√	√
Laurasiatheria	Carnivora	Canidae	Canis	Canis lupus familiaris	AY656749		Shahid et al., 2004	√	√	√	√	√	√	√	√	√	√	√	√
Laurasiatheria	Carnivora	Canidae	Canis	Canis lupus familiaris	AY656750		Shahid et al., 2004	√	√	√	√	√	√	√	√	√	√	√	√
Laurasiatheria	Carnivora	Canidae	Canis	Canis lupus familiaris	AY656751		Shahid et al., 2004	√	√	√	√	√	√	√	√	√	√	√	√
Laurasiatheria	Carnivora	Canidae	Canis	Canis lupus familiaris	AY656752		Shahid et al., 2004	√	√	√	√	√	√	√	√	√	√	√	√
Laurasiatheria	Carnivora	Canidae	Canis	Canis lupus familiaris	AY656753		Shahid et al., 2004	√	√	√	√	√	√	√	√	√	√	√	√
Laurasiatheria	Carnivora	Canidae	Canis	Canis lupus familiaris	AY656754		Shahid et al., 2004	√	√	√	√	√	√	√	√	√	√	√	√
Laurasiatheria	Carnivora	Canidae	Canis	Canis lupus familiaris	AY656755		Shahid et al., 2004	√	√	√	√	√	√	√	√	√	√	√	√
Laurasiatheria	Carnivora	Canidae	Canis	Canis lupus familiaris	AY729880		Zhu et al., 2004	√	√	√	√	√	√	√	√	√	√	√	√
Laurasiatheria	Carnivora	Canidae	Canis	Canis lupus familiaris	DQ480489	Sweden	Bjornerfeldt et al., 2006	√	√	√	√	√	√	√	√	√	√	√	√
Laurasiatheria	Carnivora	Canidae	Canis	Canis lupus familiaris	DQ480490	Sweden	Bjornerfeldt et al., 2006	√	√	√	√	√	√	√	√	√	√	√	√
Laurasiatheria	Carnivora	Canidae	Canis	Canis lupus familiaris	DQ480491	Sweden	Bjornerfeldt et al., 2006	√	√	√	√	√	√	√	√	√	√	√	√
Laurasiatheria	Carnivora	Canidae	Canis	Canis lupus familiaris	DQ480492	Sweden	Bjornerfeldt et al., 2006	√	√	√	√	√	√	√	√	√	√	√	√
Laurasiatheria	Carnivora	Canidae	Canis	Canis lupus familiaris	DQ480493	Sweden	Bjornerfeldt et al., 2006	√	√	√	√	√	√	√	√	√	√	√	√
Laurasiatheria	Carnivora	Canidae	Canis	Canis lupus familiaris	DQ480494	Sweden	Bjornerfeldt et al., 2006	√	√	√	√	√	√	√	√	√	√	√	√
Laurasiatheria	Carnivora	Canidae	Canis	Canis lupus familiaris	DQ480495	Sweden	Bjornerfeldt et al., 2006	√	√	√	√	√	√	√	√	√	√	√	√
Laurasiatheria	Carnivora	Canidae	Canis	Canis lupus familiaris	DQ480496	Sweden	Bjornerfeldt et al., 2006	√	√	√	√	√	√	√	√	√	√	√	√
Laurasiatheria	Carnivora	Canidae	Canis	Canis lupus familiaris	DQ480497	Sweden	Bjornerfeldt et al., 2006	√	√	√	√	√	√	√	√	√	√	√	√
Laurasiatheria	Carnivora	Canidae	Canis	Canis lupus familiaris	DQ480498	Sweden	Bjornerfeldt et al., 2006	√	√	√	√	√	√	√	√	√	√	√	√
Laurasiatheria	Carnivora	Canidae	Canis	Canis lupus familiaris	DQ480499	Sweden	Bjornerfeldt et al., 2006	√	√	√	√	√	√	√	√	√	√	√	√
Laurasiatheria	Carnivora	Canidae	Canis	Canis lupus familiaris	DQ480500	Sweden	Bjornerfeldt et al., 2006	√	√	√	√	√	√	√	√	√	√	√	√
Laurasiatheria	Carnivora	Canidae	Canis	Canis lupus familiaris	DQ480501	Sweden	Bjornerfeldt et al., 2006	√	√	√	√	√	√	√	√	√	√	√	√
Laurasiatheria	Carnivora	Canidae	Canis	Canis lupus familiaris	DQ480502	Sweden	Bjornerfeldt et al., 2006	√	√	√	√	√	√	√	√	√	√	√	√
Laurasiatheria	Carnivora	Canidae	Canis	Canis lupus familiaris	EU408245		Webb & Allard, 2009	√	√	√	√	√	√	√	√	√	√	√	√
Laurasiatheria	Carnivora	Canidae	Canis	Canis lupus familiaris	EU408246		Webb & Allard, 2009	√	√	√	√	√	√	√	√	√	√	√	√
Laurasiatheria	Carnivora	Canidae	Canis	Canis lupus familiaris	EU408247		Webb & Allard, 2009	√	√	√	√	√	√	√	√	√	√	√	√
Laurasiatheria	Carnivora	Canidae	Canis	Canis lupus familiaris	EU408248		Webb & Allard, 2009	√	√	√	√	√	√	√	√	√	√	√	√
Laurasiatheria	Carnivora	Canidae	Canis	Canis lupus familiaris	EU408249		Webb & Allard, 2009	√	√	√	√	√	√	√	√	√	√	√	√
Laurasiatheria	Carnivora	Canidae	Canis	Canis lupus familiaris	EU408250		Webb & Allard, 2009	√	√	√	√	√	√	√	√	√	√	√	√
Laurasiatheria	Carnivora	Canidae	Canis	Canis lupus familiaris	EU408251		Webb & Allard, 2009	√	√	√	√	√	√	√	√	√	√	√	√
Laurasiatheria	Carnivora	Canidae	Canis	Canis lupus familiaris	EU408252		Webb & Allard, 2009	√	√	√	√	√	√	√	√	√	√	√	√
Laurasiatheria	Carnivora	Canidae	Canis	Canis lupus familiaris	EU408253		Webb & Allard, 2009	√	√	√	√	√	√	√	√	√	√	√	√
Laurasiatheria	Carnivora	Canidae	Canis	Canis lupus familiaris	EU408254		Webb & Allard, 2009	√	√	√	√	√	√	√	√	√	√	√	√
Laurasiatheria	Carnivora	Canidae	Canis	Canis lupus familiaris	EU408255		Webb & Allard, 2009	√	√	√	√	√	√	√	√	√	√	√	√
Laurasiatheria	Carnivora	Canidae	Canis	Canis lupus familiaris	EU408256		Webb & Allard, 2009	√	√	√	√	√	√	√	√	√	√	√	√
Laurasiatheria	Carnivora	Canidae	Canis	Canis lupus familiaris	EU408257		Webb & Allard, 2009	√	√	√	√	√	√	√	√	√	√	√	√
Laurasiatheria	Carnivora	Canidae	Canis	Canis lupus familiaris	EU408258		Webb & Allard, 2009	√	√	√	√	√	√	√	√	√	√	√	√
Laurasiatheria	Carnivora	Canidae	Canis	Canis lupus familiaris	EU408259		Webb & Allard, 2009	√	√	√	√	√	√	√	√	√	√	√	√
Laurasiatheria	Carnivora	Canidae	Canis	Canis lupus familiaris	EU408260		Webb & Allard, 2009	√	√	√	√	√	√	√	√	√	√	√	√
Laurasiatheria	Carnivora	Canidae	Canis	Canis lupus familiaris	EU408261		Webb & Allard, 2009	√	√	√	√	√	√	√	√	√	√	√	√
Laurasiatheria	Carnivora	Canidae	Canis	Canis lupus familiaris	EU408262		Webb & Allard, 2009	√	√	√	√	√	√	√	√	√	√	√	√
Laurasiatheria	Carnivora	Canidae	Canis	Canis lupus familiaris	EU408263		Webb & Allard, 2009	√	√	√	√	√	√	√	√	√	√	√	√
Laurasiatheria	Carnivora	Canidae	Canis	Canis lupus familiaris	EU408264		Webb & Allard, 2009	√	√	√	√	√	√	√	√	√	√	√	√
Laurasiatheria	Carnivora	Canidae	Canis	Canis lupus familiaris	EU408265		Webb & Allard, 2009	√	√	√	√	√	√	√	√	√	√	√	√
Laurasiatheria	Carnivora	Canidae	Canis	Canis lupus familiaris	EU408266		Webb & Allard, 2009	√	√	√	√	√	√	√	√	√	√	√	√
Laurasiatheria	Carnivora	Canidae	Canis	Canis lupus familiaris	EU408267		Webb & Allard, 2009	√	√	√	√	√	√	√	√	√	√	√	√
Laurasiatheria	Carnivora	Canidae	Canis	Canis lupus familiaris	EU408268		Webb & Allard, 2009	√	√	√	√	√	√	√	√	√	√	√	√
Laurasiatheria	Carnivora	Canidae	Canis	Canis lupus familiaris	EU408269		Webb & Allard, 2009	√	√	√	√	√	√	√	√	√	√	√	√
Laurasiatheria	Carnivora	Canidae	Canis	Canis lupus familiaris	EU408270		Webb & Allard, 2009	√	√	√	√	√	√	√	√	√	√	√	√
Laurasiatheria	Carnivora	Canidae	Canis	Canis lupus familiaris	EU408272		Webb & Allard, 2009	√	√	√	√	√	√	√	√	√	√	√	√
Laurasiatheria	Carnivora	Canidae	Canis	Canis lupus familiaris	EU408273		Webb & Allard, 2009	√	√	√	√	√	√	√	√	√	√	√	√
Laurasiatheria	Carnivora	Canidae	Canis	Canis lupus familiaris	EU408274		Webb & Allard, 2009	√	√	√	√	√	√	√	√	√	√	√	√
Laurasiatheria	Carnivora	Canidae	Canis	Canis lupus familiaris	EU408275		Webb & Allard, 2009	√	√	√	√	√	√	√	√	√	√	√	√
Laurasiatheria	Carnivora	Canidae	Canis	Canis lupus familiaris	EU408276		Webb & Allard, 2009	√	√	√	√	√	√	√	√	√	√	√	√
Laurasiatheria	Carnivora	Canidae	Canis	Canis lupus familiaris	EU408278		Webb & Allard, 2009	√	√	√	√	√	√	√	√	√	√	√	√
Laurasiatheria	Carnivora	Canidae	Canis	Canis lupus familiaris	EU408279		Webb & Allard, 2009	√	√	√	√	√	√	√	√	√	√	√	√
Laurasiatheria	Carnivora	Canidae	Canis	Canis lupus familiaris	EU408280		Webb & Allard, 2009	√	√	√	√	√	√	√	√	√	√	√	√
Laurasiatheria	Carnivora	Canidae	Canis	Canis lupus familiaris	EU408281		Webb & Allard, 2009	√	√	√	√	√	√	√	√	√	√	√	√
Laurasiatheria	Carnivora	Canidae	Canis	Canis lupus familiaris	EU408282		Webb & Allard, 2009	√	√	√	√	√	√	√	√	√	√	√	√
Laurasiatheria	Carnivora	Canidae	Canis	Canis lupus familiaris	EU408285		Webb & Allard, 2009	√	√	√	√	√	√	√	√	√	√	√	√
Laurasiatheria	Carnivora	Canidae	Canis	Canis lupus familiaris	EU408286		Webb & Allard, 2009	√	√	√	√	√	√	√	√	√	√	√	√
Laurasiatheria	Carnivora	Canidae	Canis	Canis lupus familiaris	EU408287		Webb & Allard, 2009	√	√	√	√	√	√	√	√	√	√	√	√
Laurasiatheria	Carnivora	Canidae	Canis	Canis lupus familiaris	EU408288		Webb & Allard, 2009	√	√	√	√	√	√	√	√	√	√	√	√
Laurasiatheria	Carnivora	Canidae	Canis	Canis lupus familiaris	EU408289		Webb & Allard, 2009	√	√	√	√	√	√	√	√	√	√	√	√
Laurasiatheria	Carnivora	Canidae	Canis	Canis lupus familiaris	EU408290		Webb & Allard, 2009	√	√	√	√	√	√	√	√	√	√	√	√
Laurasiatheria	Carnivora	Canidae	Canis	Canis lupus familiaris	EU408291		Webb & Allard, 2009	√	√	√	√	√	√	√	√	√	√	√	√
Laurasiatheria	Carnivora	Canidae	Canis	Canis lupus familiaris	EU408292		Webb & Allard, 2009	√	√	√	√	√	√	√	√	√	√	√	√
Laurasiatheria	Carnivora	Canidae	Canis	Canis lupus familiaris	EU408293		Webb & Allard, 2009	√	√	√	√	√	√	√	√	√	√	√	√
Laurasiatheria	Carnivora	Canidae	Canis	Canis lupus familiaris	EU408294		Webb & Allard, 2009	√	√	√	√	√	√	√	√	√	√	√	√
Laurasiatheria	Carnivora	Canidae	Canis	Canis lupus familiaris	EU408295		Webb & Allard, 2009	√	√	√	√	√	√	√	√	√	√	√	√
Laurasiatheria	Carnivora	Canidae	Canis	Canis lupus familiaris	EU408297		Webb & Allard, 2009	√	√	√	√	√	√	√	√	√	√	√	√
Laurasiatheria	Carnivora	Canidae	Canis	Canis lupus familiaris	EU408300		Webb & Allard, 2009	√	√	√	√	√	√	√	√	√	√	√	√
Laurasiatheria	Carnivora	Canidae	Canis	Canis lupus familiaris	EU408301		Webb & Allard, 2009	√	√	√	√	√	√	√	√	√	√	√	√
Laurasiatheria	Carnivora	Canidae	Canis	Canis lupus familiaris	EU408302		Webb & Allard, 2009	√	√	√	√	√	√	√	√	√	√	√	√
Laurasiatheria	Carnivora	Canidae	Canis	Canis lupus familiaris	EU408303		Webb & Allard, 2009	√	√	√	√	√	√	√	√	√	√	√	√
Laurasiatheria	Carnivora	Canidae	Canis	Canis lupus familiaris	EU408304		Webb & Allard, 2009	√	√	√	√	√	√	√	√	√	√	√	√
Laurasiatheria	Carnivora	Canidae	Canis	Canis lupus familiaris	EU408305		Webb & Allard, 2009	√	√	√	√	√	√	√	√	√	√	√	√
Laurasiatheria	Carnivora	Canidae	Canis	Canis lupus familiaris	EU408307		Webb & Allard, 2009	√	√	√	√	√	√	√	√	√	√	√	√
Laurasiatheria	Carnivora	Canidae	Canis	Canis lupus familiaris	EU408308		Webb & Allard, 2009	√	√	√	√	√	√	√	√	√	√	√	√
Laurasiatheria	Carnivora	Canidae	Canis	Canis lupus familiaris	EU789638		Pang et al., 2008a	√	√	√	√	√	√	√	√	√	√	√	√
Laurasiatheria	Carnivora	Canidae	Canis	Canis lupus familiaris	EU789639		Pang et al., 2008a	√	√	√	√	√	√	√	√	√	√	√	√
Laurasiatheria	Carnivora	Canidae	Canis	Canis lupus familiaris	EU789640		Pang et al., 2008a	√	√	√	√	√	√	√	√	√	√	√	√
Laurasiatheria	Carnivora	Canidae	Canis	Canis lupus familiaris	EU789641		Pang et al., 2008a	√	√	√	√	√	√	√	√	√	√	√	√
Laurasiatheria	Carnivora	Canidae	Canis	Canis lupus familiaris	EU789642		Pang et al., 2008a	√	√	√	√	√	√	√	√	√	√	√	√
Laurasiatheria	Carnivora	Canidae	Canis	Canis lupus familiaris	EU789643		Pang et al., 2008a	√	√	√	√	√	√	√	√	√	√	√	√
Laurasiatheria	Carnivora	Canidae	Canis	Canis lupus familiaris	EU789644		Pang et al., 2008a	√	√	√	√	√	√	√	√	√	√	√	√
Laurasiatheria	Carnivora	Canidae	Canis	Canis lupus familiaris	EU789645		Pang et al., 2008a	√	√	√	√	√	√	√	√	√	√	√	√
Laurasiatheria	Carnivora	Canidae	Canis	Canis lupus familiaris	EU789646		Pang et al., 2008a	√	√	√	√	√	√	√	√	√	√	√	√
Laurasiatheria	Carnivora	Canidae	Canis	Canis lupus familiaris	EU789647		Pang et al., 2008a	√	√	√	√	√	√	√	√	√	√	√	√
Laurasiatheria	Carnivora	Canidae	Canis	Canis lupus familiaris	EU789648		Pang et al., 2008a	√	√	√	√	√	√	√	√	√	√	√	√
Laurasiatheria	Carnivora	Canidae	Canis	Canis lupus familiaris	EU789649		Pang et al., 2008a	√	√	√	√	√	√	√	√	√	√	√	√
Laurasiatheria	Carnivora	Canidae	Canis	Canis lupus familiaris	EU789650		Pang et al., 2008a	√	√	√	√	√	√	√	√	√	√	√	√
Laurasiatheria	Carnivora	Canidae	Canis	Canis lupus familiaris	EU789651		Pang et al., 2008a	√	√	√	√	√	√	√	√	√	√	√	√
Laurasiatheria	Carnivora	Canidae	Canis	Canis lupus familiaris	EU789652		Pang et al., 2008a	√	√	√	√	√	√	√	√	√	√	√	√
Laurasiatheria	Carnivora	Canidae	Canis	Canis lupus familiaris	EU789653		Pang et al., 2008a	√	√	√	√	√	√	√	√	√	√	√	√
Laurasiatheria	Carnivora	Canidae	Canis	Canis lupus familiaris	EU789654		Pang et al., 2008a	√	√	√	√	√	√	√	√	√	√	√	√
Laurasiatheria	Carnivora	Canidae	Canis	Canis lupus familiaris	EU789655		Pang et al., 2008a	√	√	√	√	√	√	√	√	√	√	√	√
Laurasiatheria	Carnivora	Canidae	Canis	Canis lupus familiaris	EU789656		Pang et al., 2008a	√	√	√	√	√	√	√	√	√	√	√	√
Laurasiatheria	Carnivora	Canidae	Canis	Canis lupus familiaris	EU789657		Pang et al., 2008a	√	√	√	√	√	√	√	√	√	√	√	√
Laurasiatheria	Carnivora	Canidae	Canis	Canis lupus familiaris	EU789658		Pang et al., 2008a	√	√	√	√	√	√	√	√	√	√	√	√
Laurasiatheria	Carnivora	Canidae	Canis	Canis lupus familiaris	EU789659		Pang et al., 2008a	√	√	√	√	√	√	√	√	√	√	√	√
Laurasiatheria	Carnivora	Canidae	Canis	Canis lupus familiaris	EU789660		Pang et al., 2008a	√	√	√	√	√	√	√	√	√	√	√	√
Laurasiatheria	Carnivora	Canidae	Canis	Canis lupus familiaris	EU789661		Pang et al., 2008a	√	√	√	√	√	√	√	√	√	√	√	√
Laurasiatheria	Carnivora	Canidae	Canis	Canis lupus familiaris	EU789662		Pang et al., 2008a	√	√	√	√	√	√	√	√	√	√	√	√
Laurasiatheria	Carnivora	Canidae	Canis	Canis lupus familiaris	EU789663		Pang et al., 2008a	√	√	√	√	√	√	√	√	√	√	√	√
Laurasiatheria	Carnivora	Canidae	Canis	Canis lupus familiaris	EU789664		Pang et al., 2008a	√	√	√	√	√	√	√	√	√	√	√	√
Laurasiatheria	Carnivora	Canidae	Canis	Canis lupus familiaris	EU789665		Pang et al., 2008a	√	√	√	√	√	√	√	√	√	√	√	√
Laurasiatheria	Carnivora	Canidae	Canis	Canis lupus familiaris	EU789666		Pang et al., 2008a	√	√	√	√	√	√	√	√	√	√	√	√
Laurasiatheria	Carnivora	Canidae	Canis	Canis lupus familiaris	EU789667		Pang et al., 2008a	√	√	√	√	√	√	√	√	√	√	√	√
Laurasiatheria	Carnivora	Canidae	Canis	Canis lupus familiaris	EU789668		Pang et al., 2008a	√	√	√	√	√	√	√	√	√	√	√	√
Laurasiatheria	Carnivora	Canidae	Canis	Canis lupus familiaris	EU789669		Pang et al., 2008a	√	√	√	√	√	√	√	√	√	√	√	√
Laurasiatheria	Carnivora	Canidae	Canis	Canis lupus familiaris	EU789670		Pang et al., 2008a	√	√	√	√	√	√	√	√	√	√	√	√
Laurasiatheria	Carnivora	Canidae	Canis	Canis lupus familiaris	EU789671		Pang et al., 2008a	√	√	√	√	√	√	√	√	√	√	√	√
Laurasiatheria	Carnivora	Canidae	Canis	Canis lupus familiaris	EU789672		Pang et al., 2008a	√	√	√	√	√	√	√	√	√	√	√	√
Laurasiatheria	Carnivora	Canidae	Canis	Canis lupus familiaris	EU789673		Pang et al., 2008a	√	√	√	√	√	√	√	√	√	√	√	√
Laurasiatheria	Carnivora	Canidae	Canis	Canis lupus familiaris	EU789674		Pang et al., 2008a	√	√	√	√	√	√	√	√	√	√	√	√
Laurasiatheria	Carnivora	Canidae	Canis	Canis lupus familiaris	EU789675		Pang et al., 2008a	√	√	√	√	√	√	√	√	√	√	√	√
Laurasiatheria	Carnivora	Canidae	Canis	Canis lupus familiaris	EU789676		Pang et al., 2008a	√	√	√	√	√	√	√	√	√	√	√	√
Laurasiatheria	Carnivora	Canidae	Canis	Canis lupus familiaris	EU789677		Pang et al., 2008a	√	√	√	√	√	√	√	√	√	√	√	√
Laurasiatheria	Carnivora	Canidae	Canis	Canis lupus familiaris	EU789678		Pang et al., 2008a	√	√	√	√	√	√	√	√	√	√	√	√
Laurasiatheria	Carnivora	Canidae	Canis	Canis lupus familiaris	EU789679		Pang et al., 2008a	√	√	√	√	√	√	√	√	√	√	√	√
Laurasiatheria	Carnivora	Canidae	Canis	Canis lupus familiaris	EU789680		Pang et al., 2008a	√	√	√	√	√	√	√	√	√	√	√	√
Laurasiatheria	Carnivora	Canidae	Canis	Canis lupus familiaris	EU789681		Pang et al., 2008a	√	√	√	√	√	√	√	√	√	√	√	√
Laurasiatheria	Carnivora	Canidae	Canis	Canis lupus familiaris	EU789682		Pang et al., 2008a	√	√	√	√	√	√	√	√	√	√	√	√
Laurasiatheria	Carnivora	Canidae	Canis	Canis lupus familiaris	EU789683		Pang et al., 2008a	√	√	√	√	√	√	√	√	√	√	√	√
Laurasiatheria	Carnivora	Canidae	Canis	Canis lupus familiaris	EU789684		Pang et al., 2008a	√	√	√	√	√	√	√	√	√	√	√	√
Laurasiatheria	Carnivora	Canidae	Canis	Canis lupus familiaris	EU789685		Pang et al., 2008a	√	√	√	√	√	√	√	√	√	√	√	√
Laurasiatheria	Carnivora	Canidae	Canis	Canis lupus familiaris	EU789686		Pang et al., 2008a	√	√	√	√	√	√	√	√	√	√	√	√
Laurasiatheria	Carnivora	Canidae	Canis	Canis lupus familiaris	EU789687		Pang et al., 2008a	√	√	√	√	√	√	√	√	√	√	√	√
Laurasiatheria	Carnivora	Canidae	Canis	Canis lupus familiaris	EU789688		Pang et al., 2008a	√	√	√	√	√	√	√	√	√	√	√	√
Laurasiatheria	Carnivora	Canidae	Canis	Canis lupus familiaris	EU789689		Pang et al., 2008a	√	√	√	√	√	√	√	√	√	√	√	√
Laurasiatheria	Carnivora	Canidae	Canis	Canis lupus familiaris	EU789690		Pang et al., 2008a	√	√	√	√	√	√	√	√	√	√	√	√
Laurasiatheria	Carnivora	Canidae	Canis	Canis lupus familiaris	EU789691		Pang et al., 2008a	√	√	√	√	√	√	√	√	√	√	√	√
Laurasiatheria	Carnivora	Canidae	Canis	Canis lupus familiaris	EU789692		Pang et al., 2008a	√	√	√	√	√	√	√	√	√	√	√	√
Laurasiatheria	Carnivora	Canidae	Canis	Canis lupus familiaris	EU789693		Pang et al., 2008a	√	√	√	√	√	√	√	√	√	√	√	√
Laurasiatheria	Carnivora	Canidae	Canis	Canis lupus familiaris	EU789694		Pang et al., 2008a	√	√	√	√	√	√	√	√	√	√	√	√
Laurasiatheria	Carnivora	Canidae	Canis	Canis lupus familiaris	EU789695		Pang et al., 2008a	√	√	√	√	√	√	√	√	√	√	√	√
Laurasiatheria	Carnivora	Canidae	Canis	Canis lupus familiaris	EU789696		Pang et al., 2008a	√	√	√	√	√	√	√	√	√	√	√	√
Laurasiatheria	Carnivora	Canidae	Canis	Canis lupus familiaris	EU789697		Pang et al., 2008a	√	√	√	√	√	√	√	√	√	√	√	√
Laurasiatheria	Carnivora	Canidae	Canis	Canis lupus familiaris	EU789698		Pang et al., 2008a	√	√	√	√	√	√	√	√	√	√	√	√
Laurasiatheria	Carnivora	Canidae	Canis	Canis lupus familiaris	EU789699		Pang et al., 2008a	√	√	√	√	√	√	√	√	√	√	√	√
Laurasiatheria	Carnivora	Canidae	Canis	Canis lupus familiaris	EU789700		Pang et al., 2008a	√	√	√	√	√	√	√	√	√	√	√	√
Laurasiatheria	Carnivora	Canidae	Canis	Canis lupus familiaris	EU789701		Pang et al., 2008a	√	√	√	√	√	√	√	√	√	√	√	√
Laurasiatheria	Carnivora	Canidae	Canis	Canis lupus familiaris	EU789702		Pang et al., 2008a	√	√	√	√	√	√	√	√	√	√	√	√
Laurasiatheria	Carnivora	Canidae	Canis	Canis lupus familiaris	EU789703		Pang et al., 2008a	√	√	√	√	√	√	√	√	√	√	√	√
Laurasiatheria	Carnivora	Canidae	Canis	Canis lupus familiaris	EU789704		Pang et al., 2008a	√	√	√	√	√	√	√	√	√	√	√	√
Laurasiatheria	Carnivora	Canidae	Canis	Canis lupus familiaris	EU789705		Pang et al., 2008a	√	√	√	√	√	√	√	√	√	√	√	√
Laurasiatheria	Carnivora	Canidae	Canis	Canis lupus familiaris	EU789706		Pang et al., 2008a	√	√	√	√	√	√	√	√	√	√	√	√
Laurasiatheria	Carnivora	Canidae	Canis	Canis lupus familiaris	EU789707		Pang et al., 2008a	√	√	√	√	√	√	√	√	√	√	√	√
Laurasiatheria	Carnivora	Canidae	Canis	Canis lupus familiaris	EU789708		Pang et al., 2008a	√	√	√	√	√	√	√	√	√	√	√	√
Laurasiatheria	Carnivora	Canidae	Canis	Canis lupus familiaris	EU789709		Pang et al., 2008a	√	√	√	√	√	√	√	√	√	√	√	√
Laurasiatheria	Carnivora	Canidae	Canis	Canis lupus familiaris	EU789710		Pang et al., 2008a	√	√	√	√	√	√	√	√	√	√	√	√
Laurasiatheria	Carnivora	Canidae	Canis	Canis lupus familiaris	EU789712		Pang et al., 2008a	√	√	√	√	√	√	√	√	√	√	√	√
Laurasiatheria	Carnivora	Canidae	Canis	Canis lupus familiaris	EU789713		Pang et al., 2008a	√	√	√	√	√	√	√	√	√	√	√	√
Laurasiatheria	Carnivora	Canidae	Canis	Canis lupus familiaris	EU789714		Pang et al., 2008a	√	√	√	√	√	√	√	√	√	√	√	√
Laurasiatheria	Carnivora	Canidae	Canis	Canis lupus familiaris	EU789715		Pang et al., 2008a	√	√	√	√	√	√	√	√	√	√	√	√
Laurasiatheria	Carnivora	Canidae	Canis	Canis lupus familiaris	EU789716		Pang et al., 2008a	√	√	√	√	√	√	√	√	√	√	√	√
Laurasiatheria	Carnivora	Canidae	Canis	Canis lupus familiaris	EU789717		Pang et al., 2008a	√	√	√	√	√	√	√	√	√	√	√	√
Laurasiatheria	Carnivora	Canidae	Canis	Canis lupus familiaris	EU789718		Pang et al., 2008a	√	√	√	√	√	√	√	√	√	√	√	√
Laurasiatheria	Carnivora	Canidae	Canis	Canis lupus familiaris	EU789719		Pang et al., 2008a	√	√	√	√	√	√	√	√	√	√	√	√
Laurasiatheria	Carnivora	Canidae	Canis	Canis lupus familiaris	EU789720		Pang et al., 2008a	√	√	√	√	√	√	√	√	√	√	√	√
Laurasiatheria	Carnivora	Canidae	Canis	Canis lupus familiaris	EU789721		Pang et al., 2008a	√	√	√	√	√	√	√	√	√	√	√	√
Laurasiatheria	Carnivora	Canidae	Canis	Canis lupus familiaris	EU789722		Pang et al., 2008a	√	√	√	√	√	√	√	√	√	√	√	√
Laurasiatheria	Carnivora	Canidae	Canis	Canis lupus familiaris	EU789723		Pang et al., 2008a	√	√	√	√	√	√	√	√	√	√	√	√
Laurasiatheria	Carnivora	Canidae	Canis	Canis lupus familiaris	EU789724		Pang et al., 2008a	√	√	√	√	√	√	√	√	√	√	√	√
Laurasiatheria	Carnivora	Canidae	Canis	Canis lupus familiaris	EU789725		Pang et al., 2008a	√	√	√	√	√	√	√	√	√	√	√	√
Laurasiatheria	Carnivora	Canidae	Canis	Canis lupus familiaris	EU789726		Pang et al., 2008a	√	√	√	√	√	√	√	√	√	√	√	√
Laurasiatheria	Carnivora	Canidae	Canis	Canis lupus familiaris	EU789727		Pang et al., 2008a	√	√	√	√	√	√	√	√	√	√	√	√
Laurasiatheria	Carnivora	Canidae	Canis	Canis lupus familiaris	EU789728		Pang et al., 2008a	√	√	√	√	√	√	√	√	√	√	√	√
Laurasiatheria	Carnivora	Canidae	Canis	Canis lupus familiaris	EU789729		Pang et al., 2008a	√	√	√	√	√	√	√	√	√	√	√	√
Laurasiatheria	Carnivora	Canidae	Canis	Canis lupus familiaris	EU789730		Pang et al., 2008a	√	√	√	√	√	√	√	√	√	√	√	√
Laurasiatheria	Carnivora	Canidae	Canis	Canis lupus familiaris	EU789731		Pang et al., 2008a	√	√	√	√	√	√	√	√	√	√	√	√
Laurasiatheria	Carnivora	Canidae	Canis	Canis lupus familiaris	EU789732		Pang et al., 2008a	√	√	√	√	√	√	√	√	√	√	√	√
Laurasiatheria	Carnivora	Canidae	Canis	Canis lupus familiaris	EU789733		Pang et al., 2008a	√	√	√	√	√	√	√	√	√	√	√	√
Laurasiatheria	Carnivora	Canidae	Canis	Canis lupus familiaris	EU789734		Pang et al., 2008a	√	√	√	√	√	√	√	√	√	√	√	√
Laurasiatheria	Carnivora	Canidae	Canis	Canis lupus familiaris	EU789735		Pang et al., 2008a	√	√	√	√	√	√	√	√	√	√	√	√
Laurasiatheria	Carnivora	Canidae	Canis	Canis lupus familiaris	EU789736		Pang et al., 2008a	√	√	√	√	√	√	√	√	√	√	√	√
Laurasiatheria	Carnivora	Canidae	Canis	Canis lupus familiaris	EU789737		Pang et al., 2008a	√	√	√	√	√	√	√	√	√	√	√	√
Laurasiatheria	Carnivora	Canidae	Canis	Canis lupus familiaris	EU789738		Pang et al., 2008a	√	√	√	√	√	√	√	√	√	√	√	√
Laurasiatheria	Carnivora	Canidae	Canis	Canis lupus familiaris	EU789739		Pang et al., 2008a	√	√	√	√	√	√	√	√	√	√	√	√
Laurasiatheria	Carnivora	Canidae	Canis	Canis lupus familiaris	EU789740		Pang et al., 2008a	√	√	√	√	√	√	√	√	√	√	√	√
Laurasiatheria	Carnivora	Canidae	Canis	Canis lupus familiaris	EU789741		Pang et al., 2008a	√	√	√	√	√	√	√	√	√	√	√	√
Laurasiatheria	Carnivora	Canidae	Canis	Canis lupus familiaris	EU789742		Pang et al., 2008a	√	√	√	√	√	√	√	√	√	√	√	√
Laurasiatheria	Carnivora	Canidae	Canis	Canis lupus familiaris	EU789743		Pang et al., 2008a	√	√	√	√	√	√	√	√	√	√	√	√
Laurasiatheria	Carnivora	Canidae	Canis	Canis lupus familiaris	EU789744		Pang et al., 2008a	√	√	√	√	√	√	√	√	√	√	√	√
Laurasiatheria	Carnivora	Canidae	Canis	Canis lupus familiaris	EU789745		Pang et al., 2008a	√	√	√	√	√	√	√	√	√	√	√	√
Laurasiatheria	Carnivora	Canidae	Canis	Canis lupus familiaris	EU789746		Pang et al., 2008a	√	√	√	√	√	√	√	√	√	√	√	√
Laurasiatheria	Carnivora	Canidae	Canis	Canis lupus familiaris	EU789747		Pang et al., 2008a	√	√	√	√	√	√	√	√	√	√	√	√
Laurasiatheria	Carnivora	Canidae	Canis	Canis lupus familiaris	EU789748		Pang et al., 2008a	√	√	√	√	√	√	√	√	√	√	√	√
Laurasiatheria	Carnivora	Canidae	Canis	Canis lupus familiaris	EU789749		Pang et al., 2008a	√	√	√	√	√	√	√	√	√	√	√	√
Laurasiatheria	Carnivora	Canidae	Canis	Canis lupus familiaris	EU789750		Pang et al., 2008a	√	√	√	√	√	√	√	√	√	√	√	√
Laurasiatheria	Carnivora	Canidae	Canis	Canis lupus familiaris	EU789751		Pang et al., 2008a	√	√	√	√	√	√	√	√	√	√	√	√
Laurasiatheria	Carnivora	Canidae	Canis	Canis lupus familiaris	EU789752		Pang et al., 2008a	√	√	√	√	√	√	√	√	√	√	√	√
Laurasiatheria	Carnivora	Canidae	Canis	Canis lupus familiaris	EU789753		Pang et al., 2008a	√	√	√	√	√	√	√	√	√	√	√	√
Laurasiatheria	Carnivora	Canidae	Canis	Canis lupus familiaris	EU789754		Pang et al., 2008a	√	√	√	√	√	√	√	√	√	√	√	√
Laurasiatheria	Carnivora	Canidae	Canis	Canis lupus familiaris	EU789755		Pang et al., 2008a	√	√	√	√	√	√	√	√	√	√	√	√
Laurasiatheria	Carnivora	Canidae	Canis	Canis lupus familiaris	EU789756		Pang et al., 2008a	√	√	√	√	√	√	√	√	√	√	√	√
Laurasiatheria	Carnivora	Canidae	Canis	Canis lupus familiaris	EU789757		Pang et al., 2008a	√	√	√	√	√	√	√	√	√	√	√	√
Laurasiatheria	Carnivora	Canidae	Canis	Canis lupus familiaris	EU789758		Pang et al., 2008a	√	√	√	√	√	√	√	√	√	√	√	√
Laurasiatheria	Carnivora	Canidae	Canis	Canis lupus familiaris	EU789759		Pang et al., 2008a	√	√	√	√	√	√	√	√	√	√	√	√
Laurasiatheria	Carnivora	Canidae	Canis	Canis lupus familiaris	EU789760		Pang et al., 2008a	√	√	√	√	√	√	√	√	√	√	√	√
Laurasiatheria	Carnivora	Canidae	Canis	Canis lupus familiaris	EU789761		Pang et al., 2008a	√	√	√	√	√	√	√	√	√	√	√	√
Laurasiatheria	Carnivora	Canidae	Canis	Canis lupus familiaris	EU789762		Pang et al., 2008a	√	√	√	√	√	√	√	√	√	√	√	√
Laurasiatheria	Carnivora	Canidae	Canis	Canis lupus familiaris	EU789764		Pang et al., 2008a	√	√	√	√	√	√	√	√	√	√	√	√
Laurasiatheria	Carnivora	Canidae	Canis	Canis lupus familiaris	EU789765		Pang et al., 2008a	√	√	√	√	√	√	√	√	√	√	√	√
Laurasiatheria	Carnivora	Canidae	Canis	Canis lupus familiaris	EU789766		Pang et al., 2008a	√	√	√	√	√	√	√	√	√	√	√	√
Laurasiatheria	Carnivora	Canidae	Canis	Canis lupus familiaris	EU789767		Pang et al., 2008a	√	√	√	√	√	√	√	√	√	√	√	√
Laurasiatheria	Carnivora	Canidae	Canis	Canis lupus familiaris	EU789768		Pang et al., 2008a	√	√	√	√	√	√	√	√	√	√	√	√
Laurasiatheria	Carnivora	Canidae	Canis	Canis lupus familiaris	EU789769		Pang et al., 2008a	√	√	√	√	√	√	√	√	√	√	√	√
Laurasiatheria	Carnivora	Canidae	Canis	Canis lupus familiaris	EU789770		Pang et al., 2008a	√	√	√	√	√	√	√	√	√	√	√	√
Laurasiatheria	Carnivora	Canidae	Canis	Canis lupus familiaris	EU789772		Pang et al., 2008a	√	√	√	√	√	√	√	√	√	√	√	√
Laurasiatheria	Carnivora	Canidae	Canis	Canis lupus familiaris	EU789773		Pang et al., 2008a	√	√	√	√	√	√	√	√	√	√	√	√
Laurasiatheria	Carnivora	Canidae	Canis	Canis lupus familiaris	EU789774		Pang et al., 2008a	√	√	√	√	√	√	√	√	√	√	√	√
Laurasiatheria	Carnivora	Canidae	Canis	Canis lupus familiaris	EU789775		Pang et al., 2008a	√	√	√	√	√	√	√	√	√	√	√	√
Laurasiatheria	Carnivora	Canidae	Canis	Canis lupus familiaris	EU789776		Pang et al., 2008a	√	√	√	√	√	√	√	√	√	√	√	√
Laurasiatheria	Carnivora	Canidae	Canis	Canis lupus familiaris	EU789777		Pang et al., 2008a	√	√	√	√	√	√	√	√	√	√	√	√
Laurasiatheria	Carnivora	Canidae	Canis	Canis lupus familiaris	EU789778		Pang et al., 2008a	√	√	√	√	√	√	√	√	√	√	√	√
Laurasiatheria	Carnivora	Canidae	Canis	Canis lupus familiaris	EU789779		Pang et al., 2008a	√	√	√	√	√	√	√	√	√	√	√	√
Laurasiatheria	Carnivora	Canidae	Canis	Canis lupus familiaris	EU789780		Pang et al., 2008a	√	√	√	√	√	√	√	√	√	√	√	√
Laurasiatheria	Carnivora	Canidae	Canis	Canis lupus familiaris	EU789782		Pang et al., 2008a	√	√	√	√	√	√	√	√	√	√	√	√
Laurasiatheria	Carnivora	Canidae	Canis	Canis lupus familiaris	EU789783		Pang et al., 2008a	√	√	√	√	√	√	√	√	√	√	√	√
Laurasiatheria	Carnivora	Canidae	Canis	Canis lupus familiaris	EU789784		Pang et al., 2008a	√	√	√	√	√	√	√	√	√	√	√	√
Laurasiatheria	Carnivora	Canidae	Canis	Canis lupus familiaris	EU789785		Pang et al., 2008a	√	√	√	√	√	√	√	√	√	√	√	√
Laurasiatheria	Carnivora	Canidae	Canis	Canis lupus familiaris	EU789786		Pang et al., 2008a	√	√	√	√	√	√	√	√	√	√	√	√
Laurasiatheria	Carnivora	Canidae	Canis	Canis lupus familiaris	FJ817358		Baranowska et al., 2009	√	√	√	√	√	√	√	√	√	√	√	√
Laurasiatheria	Carnivora	Canidae	Canis	Canis lupus familiaris	FJ817359		Baranowska et al., 2009	√	√	√	√	√	√	√	√	√	√	√	√
Laurasiatheria	Carnivora	Canidae	Canis	Canis lupus familiaris	FJ817360		Baranowska et al., 2009	√	√	√	√	√	√	√	√	√	√	√	√
Laurasiatheria	Carnivora	Canidae	Canis	Canis lupus familiaris	FJ817361		Baranowska et al., 2009	√	√	√	√	√	√	√	√	√	√	√	√
Laurasiatheria	Carnivora	Canidae	Canis	Canis lupus familiaris	FJ817362		Baranowska et al., 2009	√	√	√	√	√	√	√	√	√	√	√	√
Laurasiatheria	Carnivora	Canidae	Canis	Canis lupus familiaris	FJ817363		Baranowska et al., 2009	√	√	√	√	√	√	√	√	√	√	√	√
Laurasiatheria	Carnivora	Canidae	Canis	Canis lupus familiaris	FJ817364		Baranowska et al., 2009	√	√	√	√	√	√	√	√	√	√	√	√
Laurasiatheria	Carnivora	Canidae	Canis	Canis lupus familiaris	NC_002008		Kim et al., 1998	√	√	√	√	√	√	√	√	√	√	√	√
Laurasiatheria	Carnivora	Canidae	Canis	Canis lupus laniger	NC_011218		Meng et al., 2009	√	√	√	√	√	√	√	√	√	√	√	√
Laurasiatheria	Carnivora	Canidae	Canis	Canis lupus lupus	NC_009686	Sweden	Arnason et al., 2007	√	√	√	√	√	√	√	√	√	√	√	√
Laurasiatheria	Carnivora	Canidae	Vulpes	Vulpes vulpes	GQ374180	China	Zhong & Zhang, 2009	√	√	√	√	√	√	√	√	√	√	√	√
Laurasiatheria	Carnivora	Canidae	Vulpes	Vulpes vulpes	NC_008434	Sweden	Arnason et al., 2006	√	√	√	√	√	√	√	√	√	√	√	√
Laurasiatheria	Carnivora	Felidae	Acinonyx	Acinonyx jubatus	AY463959		Burger et al., 2004	√	√	√	√	√	√	√	√	√	√	√	√
Laurasiatheria	Carnivora	Felidae	Acinonyx	Acinonyx jubatus	NC_005212		Burger et al., 2004	√	√	√	√	√	√	√	√	√	√	√	√
Laurasiatheria	Carnivora	Felidae	Felis	Felis catus	NC_001700		Lopez et al., 1996	√	√	√	√	√	√	√	√	√	√	√	√
Laurasiatheria	Carnivora	Felidae	Neofelis	Neofelis nebulosa	NC_008450		Wu et al., 2007	√	√	√	√	√	√	√	√	√	√	√	√
Laurasiatheria	Carnivora	Felidae	Panthera	Panthera pardus	NC_010641		Wei & Wu, 2007	√	√	√	√	√	√	√	√	√	√	√	√
Laurasiatheria	Carnivora	Felidae	Panthera	Panthera tigris	DQ151550		Kim et al., 2006	*	√	√	√	*	*	*	√	*	*	*	*
Laurasiatheria	Carnivora	Felidae	Panthera	Panthera tigris	NC_010642		Wei & Wu, 2007	√	√	√	√	√	√	√	√	√	√	√	√
Laurasiatheria	Carnivora	Felidae	Uncia	Uncia uncia	NC_010638		Wei et al., 2009	√	√	√	√	*	√	√	√	√	√	√	√
Laurasiatheria	Carnivora	Herpestidae	Herpestes	Herpestes javanicus	NC_006835	Fiji	Penny & McLenachan, 2005	√	√	√	√	√	√	√	√	√	√	√	√
Laurasiatheria	Carnivora	Mephitidae	Spilogale	Spilogale putorius	NC_010497		Arnason et al., 2007	√	√	√	√	√	√	√	√	√	√	√	√
Laurasiatheria	Carnivora	Mustelidae	Enhydra	Enhydra lutris	NC_009692		Yonezawa et al., 2007	√	√	√	√	√	√	√	√	√	√	√	√
Laurasiatheria	Carnivora	Mustelidae	Gulo	Gulo gulo	NC_009685	Sweden	Arnason et al., 2007	√	√	√	√	√	√	√	√	√	√	√	√
Laurasiatheria	Carnivora	Mustelidae	Lutra	Lutra lutra	NC_011358		Jang & Hwang, 2008	√	√	√	√	√	√	√	√	√	√	√	√
Laurasiatheria	Carnivora	Mustelidae	Martes	Martes flavigula	NC_012141		Xu & Zhang, 2009	√	√	√	√	√	√	√	√	√	√	√	√
Laurasiatheria	Carnivora	Mustelidae	Martes	Martes melampus	NC_009678	Japan	Yonezawa et al., 2007	√	√	√	√	√	√	√	√	√	√	√	√
Laurasiatheria	Carnivora	Mustelidae	Martes	Martes zibellina	NC_011579		Xu & Zhang, 2009	√	√	√	√	√	√	√	√	√	√	√	√
Laurasiatheria	Carnivora	Mustelidae	Meles	Meles meles	NC_011125	Sweden	Arnason et al., 2007	√	√	√	√	√	√	√	√	√	√	√	√
Laurasiatheria	Carnivora	Mustelidae	Meles	Meles meles anakuma	NC_009677	Japan: Kanagawa, Sagamihara city, Tsukui	Yonezawa et al., 2007	√	√	√	√	√	√	√	√	√	√	√	√
Laurasiatheria	Carnivora	Odobenidae	Odobenus	Odobenus rosmarus rosmarus	NC_004029	Greenland:Thule area	Arnason et al., 2002	√	√	√	√	√	√	√	√	√	√	√	√
Laurasiatheria	Carnivora	Otariidae	Arctocephalus	Arctocephalus forsteri	NC_004023		Lin et al., 2002	√	√	√	√	√	√	√	√	√	√	√	√
Laurasiatheria	Carnivora	Otariidae	Arctocephalus	Arctocephalus pusillus	NC_008417	South Africa	Arnason et al., 2006	√	√	√	√	√	√	√	√	√	√	√	√
Laurasiatheria	Carnivora	Otariidae	Arctocephalus	Arctocephalus townsendi	NC_008420	Mexico	Arnason et al., 2006	√	√	√	√	√	√	√	√	√	√	√	√
Laurasiatheria	Carnivora	Otariidae	Callorhinus	Callorhinus ursinus	NC_008415	USA:Alaska	Arnason et al., 2006	√	√	√	√	√	√	√	√	√	√	√	√
Laurasiatheria	Carnivora	Otariidae	Eumetopias	Eumetopias jubatus	AB300601	Japan:Hokkaido	Yanagimoto & Moriya, 2007	√	√	√	√	√	√	√	√	√	√	√	√
Laurasiatheria	Carnivora	Otariidae	Eumetopias	Eumetopias jubatus	AB300602	Japan:Hokkaido	Yanagimoto & Moriya, 2007	√	√	√	√	√	√	√	√	√	√	√	√
Laurasiatheria	Carnivora	Otariidae	Eumetopias	Eumetopias jubatus	AB300603	Japan:Hokkaido	Yanagimoto & Moriya, 2007	√	√	√	√	√	√	√	√	√	√	√	√
Laurasiatheria	Carnivora	Otariidae	Eumetopias	Eumetopias jubatus	AB300604	Japan:Hokkaido	Yanagimoto & Moriya, 2007	√	√	√	√	√	√	√	√	√	√	√	√
Laurasiatheria	Carnivora	Otariidae	Eumetopias	Eumetopias jubatus	AB300605	Japan:Hokkaido	Yanagimoto & Moriya, 2007	√	√	√	√	√	√	√	√	√	√	√	√
Laurasiatheria	Carnivora	Otariidae	Eumetopias	Eumetopias jubatus	AB300606	Japan:Hokkaido	Yanagimoto & Moriya, 2007	√	√	√	√	√	√	√	√	√	√	√	√
Laurasiatheria	Carnivora	Otariidae	Eumetopias	Eumetopias jubatus	AB300607	Japan: Hokkaido	Yanagimoto & Moriya, 2007	√	√	√	√	√	√	√	√	√	√	√	√
Laurasiatheria	Carnivora	Otariidae	Eumetopias	Eumetopias jubatus	AB300608	Japan:Hokkaido	Yanagimoto & Moriya, 2007	√	√	√	√	√	√	√	√	√	√	√	√
Laurasiatheria	Carnivora	Otariidae	Eumetopias	Eumetopias jubatus	NC_004030	USA:Alaska	Arnason et al., 2002	√	√	√	√	√	√	√	√	√	√	√	√
Laurasiatheria	Carnivora	Otariidae	Neophoca	Neophoca cinerea	NC_008419		Arnason et al., 2006	√	√	√	√	√	√	√	√	√	√	√	√
Laurasiatheria	Carnivora	Otariidae	Phocarctos	Phocarctos hookeri	NC_008418	New Zealand	Arnason et al., 2006	√	√	√	√	√	√	√	√	√	√	√	√
Laurasiatheria	Carnivora	Otariidae	Zalophus	Zalophus californianus	NC_008416	USA:California	Arnason et al., 2006	√	√	√	√	√	√	√	√	√	√	√	√
Laurasiatheria	Carnivora	Phocidae	Cystophora	Cystophora cristata	NC_008427	Greenland:Kulusuk	Arnason et al., 2006	√	√	√	√	√	√	√	√	√	√	√	√
Laurasiatheria	Carnivora	Phocidae	Erignathus	Erignathus barbatus	NC_008426		Arnason et al., 2006	√	√	√	√	√	√	√	√	√	√	√	√
Laurasiatheria	Carnivora	Phocidae	Halichoerus	Halichoerus grypus	NC_001602		Arnason & Gullberg, 1993	√	√	√	√	√	√	√	√	√	√	√	√
Laurasiatheria	Carnivora	Phocidae	Hydrurga	Hydrurga leptonyx	NC_008425	Antarctica	Arnason et al., 2006	√	√	√	√	√	√	√	√	√	√	√	√
Laurasiatheria	Carnivora	Phocidae	Leptonychotes	Leptonychotes weddellii	NC_008424	Antarctica	Arnason et al., 2006	√	√	√	√	√	√	√	√	√	√	√	√
Laurasiatheria	Carnivora	Phocidae	Lobodon	Lobodon carcinophaga	NC_008423	Antarctica	Arnason et al., 2006	√	√	√	√	√	√	√	√	√	√	√	√
Laurasiatheria	Carnivora	Phocidae	Mirounga	Mirounga leonina	NC_008422		Arnason et al., 2006	√	√	√	√	√	√	√	√	√	√	√	√
Laurasiatheria	Carnivora	Phocidae	Monachus	Monachus schauinslandi	NC_008421	USA:Hawaii	Arnason et al., 2006	√	√	√	√	√	√	√	√	√	*	√	√
Laurasiatheria	Carnivora	Phocidae	Phoca	Phoca caspica	NC_008431		Arnason et al., 2006	√	√	√	√	√	√	√	√	√	√	√	√
Laurasiatheria	Carnivora	Phocidae	Phoca	Phoca fasciata	NC_008428	USA:Alaska	Arnason et al., 2006	√	√	√	√	√	√	√	√	√	√	√	√
Laurasiatheria	Carnivora	Phocidae	Phoca	Phoca groenlandica	NC_008429	Greenland:Kulusuk	Arnason et al., 2006	√	√	√	√	√	√	√	√	√	√	√	√
Laurasiatheria	Carnivora	Phocidae	Phoca	Phoca hispida	NC_008433	Sweden:Baltic Sea	Arnason et al., 2006	√	√	√	√	√	√	√	√	√	√	√	√
Laurasiatheria	Carnivora	Phocidae	Phoca	Phoca largha	NC_008430	USA:Alaska	Arnason et al., 2006	√	√	√	√	√	√	√	√	√	√	√	√
Laurasiatheria	Carnivora	Phocidae	Phoca	Phoca sibirica	AM181035	Russia:Baikal Sea, eastern region	Arnason et al., 2006	√	√	√	*	√	√	√	√	√	√	√	√
Laurasiatheria	Carnivora	Phocidae	Phoca	Phoca sibirica	NC_008432	Russia:Baikal Sea	Arnason et al., 2006	√	√	√	√	√	√	√	√	√	√	√	√
Laurasiatheria	Carnivora	Phocidae	Phoca	Phoca vitulina	AM181032	Sweden:Baltic Sea	Arnason et al., 2006	√	√	√	*	√	√	√	√	√	√	√	√
Laurasiatheria	Carnivora	Phocidae	Phoca	Phoca vitulina	NC_001325		Arnason & Johnsson, 1992	√	√	√	√	√	√	√	√	√	√	√	√
Laurasiatheria	Carnivora	Procyonidae	Procyon	Procyon lotor	AB291073		Yonezawa et al., 2007	√	√	√	√	√	√	√	√	√	√	√	√
Laurasiatheria	Carnivora	Procyonidae	Procyon	Procyon lotor	AM711899		Arnason et al., 2007	√	√	√	√	√	√	√	√	√	√	√	√
Laurasiatheria	Carnivora	Procyonidae	Procyon	Procyon lotor	NC_009126	Japan: Kanagawa, Kamakura	Takada et al., 2007	√	√	√	√	√	√	√	√	√	√	√	√
Laurasiatheria	Carnivora	Ursidae	Ailuropoda	Ailuropoda melanoleuca	AM711896		Arnason et al., 2007	√	√	√	√	√	√	√	√	√	√	√	√
Laurasiatheria	Carnivora	Ursidae	Ailuropoda	Ailuropoda melanoleuca	EF196663		Yu et al., 2007	√	√	√	√	√	√	√	√	√	√	√	√
Laurasiatheria	Carnivora	Ursidae	Ailuropoda	Ailuropoda melanoleuca	FM177761		Krause et al., 2008	√	√	√	√	√	√	√	√	√	√	√	√
Laurasiatheria	Carnivora	Ursidae	Ailuropoda	Ailuropoda melanoleuca	NC_009492		Peng et al., 2007	√	√	√	√	√	√	√	√	√	√	√	√
Laurasiatheria	Carnivora	Ursidae	Arctodus	Arctodus simus	NC_011116	Canada	Krause et al., 2008	√	√	√	√	√	√	√	√	√	√	√	√
Laurasiatheria	Carnivora	Ursidae	Helarctos	Helarctos malayanus	FM177765		Krause et al., 2008	√	√	√	√	√	√	√	√	√	√	√	√
Laurasiatheria	Carnivora	Ursidae	Helarctos	Helarctos malayanus	NC_009968		Yu et al., 2007	√	√	√	√	√	√	√	√	√	√	√	√
Laurasiatheria	Carnivora	Ursidae	Melursus	Melursus ursinus	FM177763		Krause et al., 2008	√	√	√	√	√	√	√	√	√	√	√	√
Laurasiatheria	Carnivora	Ursidae	Melursus	Melursus ursinus	NC_009970		Yu et al., 2007	√	√	√	√	√	√	√	√	√	√	√	√
Laurasiatheria	Carnivora	Ursidae	Tremarctos	Tremarctos ornatus	FM177764		Krause et al., 2008	√	√	√	√	√	√	√	√	√	√	√	√
Laurasiatheria	Carnivora	Ursidae	Tremarctos	Tremarctos ornatus	NC_009969		Yu et al., 2007	√	√	√	√	√	√	√	√	√	√	√	√
Laurasiatheria	Carnivora	Ursidae	Ursus	Ursus americanus	NC_003426		Delisle & Strobeck, 2002	√	√	√	√	√	√	√	√	√	√	√	√
Laurasiatheria	Carnivora	Ursidae	Ursus	Ursus arctos	EU497665	France	Bon et al., 2008	√	√	√	√	√	√	√	√	√	√	√	√
Laurasiatheria	Carnivora	Ursidae	Ursus	Ursus arctos	NC_003427		Delisle & Strobeck, 2002	√	√	√	√	√	√	√	√	√	√	√	√
Laurasiatheria	Carnivora	Ursidae	Ursus	Ursus maritimus	AJ428577	Greenland:Scoresbysund	Arnason et al., 2002	√	√	√	√	√	√	√	√	√	√	√	√
Laurasiatheria	Carnivora	Ursidae	Ursus	Ursus maritimus	NC_003428		Delisle & Strobeck, 2002	√	√	√	√	√	√	√	√	√	√	√	√
Laurasiatheria	Carnivora	Ursidae	Ursus	Ursus spelaeus	EU327344	France	Bon et al., 2008	√	√	√	√	√	√	√	√	√	√	√	√
Laurasiatheria	Carnivora	Ursidae	Ursus	Ursus spelaeus	FN390842	Austria:Nixloch	Stiller et al., 2009	√	√	*	√	√	*	√	√	√	√	√	√
Laurasiatheria	Carnivora	Ursidae	Ursus	Ursus spelaeus	FN390843	Slovenia:Potocka zijalka	Stiller et al., 2009	*	*	*	√	*	*	*	*	√	*	√	*
Laurasiatheria	Carnivora	Ursidae	Ursus	Ursus spelaeus	FN390844	Slovenia:Potocka zijalka	Stiller et al., 2009	√	√	*	√	√	√	√	√	√	*	√	√
Laurasiatheria	Carnivora	Ursidae	Ursus	Ursus spelaeus	FN390845	Austria:Gamssulzen	Stiller et al., 2009	√	√	√	√	√	√	√	√	√	√	√	√
Laurasiatheria	Carnivora	Ursidae	Ursus	Ursus spelaeus	FN390846	Austria:Gamssulzen	Stiller et al., 2009	√	√	√	√	*	√	√	√	√	√	√	√
Laurasiatheria	Carnivora	Ursidae	Ursus	Ursus spelaeus	FN390847	Austria:Herdengel	Stiller et al., 2009	√	√	√	√	√	√	√	√	√	*	√	√
Laurasiatheria	Carnivora	Ursidae	Ursus	Ursus spelaeus	FN390848	Germany:Zoolithencave	Stiller et al., 2009	√	√	*	√	√	√	√	√	√	√	√	√
Laurasiatheria	Carnivora	Ursidae	Ursus	Ursus spelaeus	FN390849	Germany:Zoolithencave	Stiller et al., 2009	*	√	√	√	*	√	√	√	√	√	√	√
Laurasiatheria	Carnivora	Ursidae	Ursus	Ursus spelaeus	FN390850	Germany:Zoolithencave	Stiller et al., 2009	√	√	√	√	*	√	√	√	√	√	√	√
Laurasiatheria	Carnivora	Ursidae	Ursus	Ursus spelaeus	FN390851	Germany:Zoolithencave	Stiller et al., 2009	√	√	√	√	*	√	√	√	√	√	√	√
Laurasiatheria	Carnivora	Ursidae	Ursus	Ursus spelaeus	FN390852	Germany:Herrmannscave	Stiller et al., 2009	*	√	√	√	*	√	√	√	√	√	√	√
Laurasiatheria	Carnivora	Ursidae	Ursus	Ursus spelaeus	FN390853	Romania:Pestera cu Oase	Stiller et al., 2009	√	√	√	√	√	√	√	√	√	*	√	√
Laurasiatheria	Carnivora	Ursidae	Ursus	Ursus spelaeus	FN390854	Romania:Pestera cu Oase	Stiller et al., 2009	√	√	√	√	√	√	√	√	*	*	√	√
Laurasiatheria	Carnivora	Ursidae	Ursus	Ursus spelaeus	FN390855	France:Arcy Cure	Stiller et al., 2009	*	√	*	√	*	√	√	√	√	*	√	*
Laurasiatheria	Carnivora	Ursidae	Ursus	Ursus spelaeus	FN390856	Slovenia:Divjie babe	Stiller et al., 2009	√	√	√	√	√	*	√	*	√	√	√	√
Laurasiatheria	Carnivora	Ursidae	Ursus	Ursus spelaeus	FN390857	Slovenia:Divjie babe	Stiller et al., 2009	√	√	√	√	√	√	√	√	√	√	√	√
Laurasiatheria	Carnivora	Ursidae	Ursus	Ursus spelaeus	FN390858	Slovenia:Divjie babe	Stiller et al., 2009	√	√	√	√	√	*	√	√	√	√	√	√
Laurasiatheria	Carnivora	Ursidae	Ursus	Ursus spelaeus	FN390859	Germany:Geissenkloesterle	Stiller et al., 2009	√	√	*	√	√	√	√	√	√	√	√	√
Laurasiatheria	Carnivora	Ursidae	Ursus	Ursus spelaeus	FN390860	Russia:Bolshoi Glukhoi grotto	Stiller et al., 2009	√	√	√	√	√	√	√	√	√	√	√	√
Laurasiatheria	Carnivora	Ursidae	Ursus	Ursus spelaeus	FN390861	Russia:Serpievskaya cave	Stiller et al., 2009	√	√	√	√	√	*	√	√	√	√	√	√
Laurasiatheria	Carnivora	Ursidae	Ursus	Ursus spelaeus	FN390862	Russia:Medvezhiya cave	Stiller et al., 2009	√	√	√	√	√	√	√	√	√	√	√	√
Laurasiatheria	Carnivora	Ursidae	Ursus	Ursus spelaeus	FN390863	Armenia:Hovk	Stiller et al., 2009	*	√	*	*	*	*	√	*	*	*	*	*
Laurasiatheria	Carnivora	Ursidae	Ursus	Ursus spelaeus	FN390864	Armenia:Hovk	Stiller et al., 2009	*	√	*	*	*	*	√	*	*	*	*	*
Laurasiatheria	Carnivora	Ursidae	Ursus	Ursus spelaeus	FN390865	Spain:Cova Linares	Stiller et al., 2009	√	√	*	√	*	√	√	√	√	*	√	√
Laurasiatheria	Carnivora	Ursidae	Ursus	Ursus spelaeus	FN390866	Spain:A Ceza Costillas	Stiller et al., 2009	√	√	√	√	*	√	√	√	√	√	√	√
Laurasiatheria	Carnivora	Ursidae	Ursus	Ursus spelaeus	FN390867	Spain:A Ceza Costillas	Stiller et al., 2009	√	√	√	√	*	√	√	√	√	√	√	√
Laurasiatheria	Carnivora	Ursidae	Ursus	Ursus spelaeus	FN390868	Spain:Eiros	Stiller et al., 2009	√	√	√	√	*	√	√	√	*	√	√	√
Laurasiatheria	Carnivora	Ursidae	Ursus	Ursus spelaeus	FN390869	Germany:Geissenkloesterle	Stiller et al., 2009	√	√	√	√	√	√	√	√	√	√	√	√
Laurasiatheria	Carnivora	Ursidae	Ursus	Ursus spelaeus	FN390870	Slovakia:Medvedia jaskyna	Stiller et al., 2009	√	√	√	√	√	√	√	√	√	*	√	√
Laurasiatheria	Carnivora	Ursidae	Ursus	Ursus spelaeus	FN390871	France:Grotte dours	Stiller et al., 2009	√	√	*	*	*	*	√	√	*	*	*	√
Laurasiatheria	Carnivora	Ursidae	Ursus	Ursus spelaeus	FN390872	Germany:Schneiberhoehle	Stiller et al., 2009	√	√	√	√	√	√	√	*	*	√	√	*
Laurasiatheria	Carnivora	Ursidae	Ursus	Ursus spelaeus	NC_011112	Austria:Gamssulzen cave	Krause et al., 2008	√	√	√	√	√	√	√	√	√	√	√	√
Laurasiatheria	Carnivora	Ursidae	Ursus	Ursus thibetanus	FM177759		Krause et al., 2008	√	√	√	√	√	√	√	√	√	√	√	√
Laurasiatheria	Carnivora	Ursidae	Ursus	Ursus thibetanus	NC_009971		Yu et al., 2007	√	√	√	√	√	√	√	√	√	√	√	√
Laurasiatheria	Carnivora	Ursidae	Ursus	Ursus thibetanus formosanus	NC_009331		Hsieh et al., 2006	√	√	√	√	√	√	√	√	√	√	√	√
Laurasiatheria	Carnivora	Ursidae	Ursus	Ursus thibetanus mupinensis	NC_008753		Hou et al., 2007	√	√	√	√	√	√	√	√	√	√	√	√
Laurasiatheria	Carnivora	Ursidae	Ursus	Ursus thibetanus thibetanus	NC_011118		Chou et al., 2007	√	√	√	√	√	√	√	√	√	√	√	√
Laurasiatheria	Carnivora	Ursidae	Ursus	Ursus thibetanus ussuricus	EF667005		Hwang et al., 2008	√	√	√	√	√	√	√	√	√	√	√	√
Laurasiatheria	Carnivora	Ursidae	Ursus	Ursus thibetanus ussuricus	NC_011117		Choi et al., 2007	√	√	√	√	√	√	√	√	√	√	√	√
Laurasiatheria	Cetacea	Balaenidae	Balaena	Balaena mysticetus	AP006472		Sasaki et al., 2005	√	√	√	√	√	√	√	√	√	√	√	√
Laurasiatheria	Cetacea	Balaenidae	Balaena	Balaena mysticetus	NC_005268		Arnason et al., 2004	√	√	√	√	√	√	√	√	√	√	√	√
Laurasiatheria	Cetacea	Balaenidae	Eubalaena	Eubalaena australis	NC_006930		Sasaki et al., 2005	√	√	√	√	√	√	√	√	√	√	√	√
Laurasiatheria	Cetacea	Balaenidae	Eubalaena	Eubalaena japonica	NC_006931		Sasaki et al., 2005	√	√	√	√	√	√	√	√	√	√	√	√
Laurasiatheria	Cetacea	Balaenopteridae	Balaenoptera	Balaenoptera acutorostrata	AP006468		Sasaki et al., 2005	√	√	√	√	√	√	√	√	√	√	√	√
Laurasiatheria	Cetacea	Balaenopteridae	Balaenoptera	Balaenoptera acutorostrata	NC_005271		Arnason et al., 2004	√	√	√	√	√	√	√	√	√	√	√	√
Laurasiatheria	Cetacea	Balaenopteridae	Balaenoptera	Balaenoptera bonaerensis	NC_006926		Sasaki et al., 2005	√	√	√	√	√	√	√	√	√	√	√	√
Laurasiatheria	Cetacea	Balaenopteridae	Balaenoptera	Balaenoptera borealis	NC_006929		Sasaki et al., 2005	√	√	√	√	√	√	√	√	√	√	√	√
Laurasiatheria	Cetacea	Balaenopteridae	Balaenoptera	Balaenoptera brydei	AB201259	Japan: Miyagi, Natori	Sasaki et al., 2007	√	√	√	√	√	√	*	*	*	*	*	*
Laurasiatheria	Cetacea	Balaenopteridae	Balaenoptera	Balaenoptera brydei	NC_006928		Sasaki et al., 2005	√	√	√	√	√	√	√	√	√	√	√	√
Laurasiatheria	Cetacea	Balaenopteridae	Balaenoptera	Balaenoptera edeni	NC_007938	Japan: Kumamoto, Minamata	Sasaki et al., 2006	√	√	√	√	√	√	√	√	√	√	√	√
Laurasiatheria	Cetacea	Balaenopteridae	Balaenoptera	Balaenoptera musculus	NC_001601		Arnason & Gullberg, 1993; Arnason et al., 1993	√	√	√	√	√	√	√	√	√	√	√	√
Laurasiatheria	Cetacea	Balaenopteridae	Balaenoptera	Balaenoptera omurai	AB201257	Japan: Kagawa, Takuma-cho, Awashima Island	Sasaki et al., 2006	√	√	√	√	√	√	*	*	*	*	*	*
Laurasiatheria	Cetacea	Balaenopteridae	Balaenoptera	Balaenoptera omurai	NC_007937	Japan:Yamaguchi, Toyoura, Tsunoshima Island	Sasaki et al., 2006	√	√	√	√	√	√	√	√	√	√	√	√
Laurasiatheria	Cetacea	Balaenopteridae	Balaenoptera	Balaenoptera physalus	NC_001321		Arnason et al., 1991; Valverde et al., 1994	√	√	√	√	√	√	√	√	√	√	√	√
Laurasiatheria	Cetacea	Balaenopteridae	Megaptera	Megaptera novaeangliae	NC_006927		Sasaki et al., 2005	√	√	√	√	√	√	√	√	√	√	√	√
Laurasiatheria	Cetacea	Delphinidae	Delphinus	Delphinus capensis	NC_012061		Xiong et al., 2009	√	√	√	√	√	√	√	√	√	√	√	√
Laurasiatheria	Cetacea	Delphinidae	Grampus	Grampus griseus	NC_012062		Xiong et al., 2009	√	√	√	√	√	√	√	√	√	√	√	√
Laurasiatheria	Cetacea	Delphinidae	Lagenorhynchus	Lagenorhynchus albirostris	NC_005278		Arnason et al., 2004	√	√	√	√	√	√	√	√	√	√	√	√
Laurasiatheria	Cetacea	Delphinidae	Sousa	Sousa chinensis	NC_012057		Xiong et al., 2009	√	√	√	√	√	√	√	√	√	√	√	√
Laurasiatheria	Cetacea	Delphinidae	Stenella	Stenella attenuata	NC_012051		Xiong et al., 2009	√	√	√	√	√	√	√	√	√	√	√	√
Laurasiatheria	Cetacea	Delphinidae	Stenella	Stenella coeruleoalba	NC_012053		Xiong et al., 2009	√	√	√	√	√	√	√	√	√	√	√	√
Laurasiatheria	Cetacea	Delphinidae	Tursiops	Tursiops aduncus	NC_012058		Xiong et al., 2009	√	√	√	√	√	√	√	√	√	√	√	√
Laurasiatheria	Cetacea	Delphinidae	Tursiops	Tursiops truncatus	NC_012059		Xiong et al., 2009	√	√	√	√	√	√	√	√	√	√	√	√
Laurasiatheria	Cetacea	Eschrichtiidae	Eschrichtius	Eschrichtius robustus	AP006471		Sasaki et al., 2005	√	√	√	√	√	√	√	√	√	√	√	√
Laurasiatheria	Cetacea	Eschrichtiidae	Eschrichtius	Eschrichtius robustus	NC_005270		Arnason et al., 2004	√	√	√	√	√	√	√	√	√	√	√	√
Laurasiatheria	Cetacea	Iniidae	Inia	Inia geoffrensis	NC_005276		Arnason et al., 2004	√	√	√	√	√	√	√	√	√	√	√	√
Laurasiatheria	Cetacea	Lipotidae	Lipotes	Lipotes vexillifer	NC_007629		Yan & Zhou, 2005	√	√	√	√	√	√	√	√	√	√	√	√
Laurasiatheria	Cetacea	Monodontidae	Monodon	Monodon monoceros	NC_005279		Arnason et al., 2004	√	√	√	√	√	√	√	√	√	√	√	√
Laurasiatheria	Cetacea	Neobalaenidae	Caperea	Caperea marginata	AP006475		Sasaki et al., 2005	√	√	√	√	√	√	√	√	√	√	√	√
Laurasiatheria	Cetacea	Neobalaenidae	Caperea	Caperea marginata	NC_005269		Arnason et al., 2004	√	√	√	√	√	√	√	√	√	√	√	√
Laurasiatheria	Cetacea	Phocoenidae	Phocoena	Phocoena phocoena	NC_005280		Arnason et al., 2004	√	√	√	√	√	√	√	√	√	√	√	√
Laurasiatheria	Cetacea	Physeteridae	Kogia	Kogia breviceps	NC_005272		Arnason et al., 2004	√	√	√	√	√	√	√	√	√	√	√	√
Laurasiatheria	Cetacea	Physeteridae	Physeter	Physeter catodon	NC_002503	Iceland	Arnason et al., 2000	√	√	√	√	√	√	√	√	√	√	√	√
Laurasiatheria	Cetacea	Platanistidae	Platanista	Platanista minor	NC_005275		Arnason et al., 2004	√	√	√	√	√	√	√	√	√	√	√	√
Laurasiatheria	Cetacea	Pontoporiidae	Pontoporia	Pontoporia blainvillei	NC_005277		Arnason et al., 2004	√	√	√	√	√	√	√	√	√	√	√	√
Laurasiatheria	Cetacea	Ziphiidae	Berardius	Berardius bairdii	NC_005274		Arnason et al., 2004	√	√	√	√	√	√	√	√	√	√	√	√
Laurasiatheria	Cetacea	Ziphiidae	Hyperoodon	Hyperoodon ampullatus	NC_005273		Arnason et al., 2004	√	√	√	√	√	√	√	√	√	√	√	√
Laurasiatheria	Chiroptera	Mystacinidae	Mystacina	Mystacina tuberculata	NC_006925		Sandbrook et al., 2005	√	√	√	√	√	√	√	√	√	√	√	√
Laurasiatheria	Chiroptera	Phyllostomidae	Artibeus	Artibeus jamaicensis	NC_002009		Pumo et al., 1998	√	√	√	√	√	√	√	√	√	√	√	√
Laurasiatheria	Chiroptera	Pteropodidae	Pteropus	Pteropus dasymallus	NC_002612		Nikaido et al., 2000	√	√	√	√	√	√	√	√	√	√	√	√
Laurasiatheria	Chiroptera	Pteropodidae	Pteropus	Pteropus scapulatus	NC_002619		Lin & Penny, 2001	√	√	√	√	√	√	√	√	√	√	√	√
Laurasiatheria	Chiroptera	Pteropodidae	Rousettus	Rousettus aegyptiacus	NC_007393		Omatsu et al., 2005	√	√	√	√	√	√	√	√	√	√	√	√
Laurasiatheria	Chiroptera	Vespertilionidae	Chalinolobus	Chalinolobus tuberculatus	NC_002626		Lin & Penny, 2001	√	√	√	√	√	√	√	√	√	√	√	√
Laurasiatheria	Chiroptera	Vespertilionidae	Pipistrellus	Pipistrellus abramus	NC_005436		Nikaido et al., 2001	√	√	√	√	√	√	√	√	√	√	√	√
Laurasiatheria	Erinaceomorpha	Erinaceidae	Echinosorex	Echinosorex gymnura	NC_002808		Lin, 2001	√	√	√	√	√	√	√	√	√	√	√	√
Laurasiatheria	Erinaceomorpha	Erinaceidae	Erinaceus	Erinaceus europaeus	NC_002080		Krettek et al., 1995	√	√	√	√	√	√	√	√	√	√	√	√
Laurasiatheria	Erinaceomorpha	Erinaceidae	Hemiechinus	Hemiechinus auritus	NC_005033		Nikaido et al., 2003	√	√	√	√	√	√	√	√	√	√	√	√
Laurasiatheria	Erinaceomorpha	Erinaceidae	Hylomys	Hylomys suillus	AM905041	Indonesia:Java	Arnason et al., 2008	√	√	√	√	√	√	√	√	√	√	√	√
Laurasiatheria	Erinaceomorpha	Erinaceidae	Hylomys	Hylomys suillus	NC_010298	Malaysia	Arnason et al., 2008	√	√	√	√	√	√	√	√	√	√	√	√
Laurasiatheria	Perissodactyla	Equidae	Equus	Equus asinus	NC_001788		Xu et al., 1996a, 1996b	√	√	√	√	√	√	√	√	√	√	√	√
Laurasiatheria	Perissodactyla	Equidae	Equus	Equus caballus	AY584828		Han et al., 2004	√	√	√	√	√	√	√	√	√	√	√	√
Laurasiatheria	Perissodactyla	Equidae	Equus	Equus caballus	EF597512		Xu et al., 2007	√	√	√	√	√	√	√	√	√	√	√	√
Laurasiatheria	Perissodactyla	Equidae	Equus	Equus caballus	EF597513		Xu et al., 2007	√	√	√	√	√	√	√	√	√	√	√	√
Laurasiatheria	Perissodactyla	Equidae	Equus	Equus caballus	EF597514		Xu et al., 2007	√	√	√	√	√	√	√	√	√	√	√	√
Laurasiatheria	Perissodactyla	Equidae	Equus	Equus caballus	EU939445	China	Jiang et al., 2008	√	√	√	√	*	√	√	√	√	*	√	√
Laurasiatheria	Perissodactyla	Equidae	Equus	Equus caballus	NC_001640		Xu & Arnason, 1994	√	√	√	√	√	√	√	√	√	√	√	√
Laurasiatheria	Perissodactyla	Rhinocerotidae	Ceratotherium	Ceratotherium simum	NC_001808		Xu & Arnason, 1997	√	√	√	√	√	√	√	√	√	√	√	√
Laurasiatheria	Perissodactyla	Rhinocerotidae	Coelodonta	Coelodonta antiquitatis	NC_012681	Russia: Source Lena Delta Reserve in Tiksi near Taimylyr village, Yakutia	Willerslev et al., 2009	√	√	√	√	√	√	√	√	√	√	√	√
Laurasiatheria	Perissodactyla	Rhinocerotidae	Dicerorhinus	Dicerorhinus sumatrensis	NC_012684		Willerslev et al., 2009	√	√	√	√	√	√	√	√	√	√	√	√
Laurasiatheria	Perissodactyla	Rhinocerotidae	Diceros	Diceros bicornis	NC_012682		Willerslev et al., 2009	√	√	√	√	√	√	√	√	√	√	√	√
Laurasiatheria	Perissodactyla	Rhinocerotidae	Rhinoceros	Rhinoceros sondaicus	NC_012683		Willerslev et al., 2009	√	√	√	√	√	√	√	√	√	√	√	√
Laurasiatheria	Perissodactyla	Rhinocerotidae	Rhinoceros	Rhinoceros unicornis	NC_001779		Xu et al., 1996a	√	√	√	√	√	√	√	√	√	√	√	√
Laurasiatheria	Perissodactyla	Rhinocerotidae	Rhinolophus	Rhinolophus formosae	NC_011304		Wu et al., 2007	√	√	√	√	√	√	√	√	√	√	√	√
Laurasiatheria	Perissodactyla	Rhinocerotidae	Rhinolophus	Rhinolophus monoceros	NC_005433		Lin et al., 2002	√	√	√	√	√	√	√	√	√	√	√	√
Laurasiatheria	Perissodactyla	Rhinocerotidae	Rhinolophus	Rhinolophus pumilus	NC_005434		Nikaido et al., 2001	√	√	√	√	√	√	√	√	√	√	√	√
Laurasiatheria	Pholidota	Manidae	Manis	Manis tetradactyla	NC_004027		Arnason et al., 2002	√	√	√	√	√	√	√	√	√	√	√	√
Laurasiatheria	Soricomorpha	Soricidae	Crocidura	Crocidura russula	AY769263		Fontanillas et al., 2005	√	√	√	√	√	√	√	√	√	√	√	√
Laurasiatheria	Soricomorpha	Soricidae	Crocidura	Crocidura russula	NC_006893		Fontanillas et al., 2005	√	√	√	√	√	√	√	√	√	√	√	√
Laurasiatheria	Soricomorpha	Soricidae	Episoriculus	Episoriculus fumidus	NC_003040		Lin, 2001	√	√	√	√	√	√	√	√	√	√	√	√
Laurasiatheria	Soricomorpha	Soricidae	Sorex	Sorex unguiculatus	NC_005435		Nikaido et al., 2001	√	√	√	√	√	√	√	√	√	√	√	√
Laurasiatheria	Soricomorpha	Talpidae	Galemys	Galemys pyrenaicus	NC_008156		Cabria et al., 2006	√	√	√	√	√	√	√	√	√	√	√	√
Laurasiatheria	Soricomorpha	Talpidae	Mogera	Mogera wogura	NC_005035		Nikaido et al., 2003	√	√	√	√	√	√	√	√	√	√	√	√
Laurasiatheria	Soricomorpha	Talpidae	Talpa	Talpa europaea	NC_002391		Mouchaty et al., 2000	√	√	√	√	√	√	√	√	√	√	√	√
Laurasiatheria	Soricomorpha	Talpidae	Urotrichus	Urotrichus talpoides	NC_005034		Nikaido et al., 2003	√	√	√	√	√	√	√	√	√	√	√	√
Xenarthra	Cingulata	Dasypodidae	Dasypus	Dasypus novemcinctus	NC_001821		Arnason et al., 1997	√	√	√	√	√	√	√	√	√	√	√	√
Xenarthra	Pilosa	Bradypodidae	Bradypus	Bradypus tridactylus	NC_006923		McLenachan & Penny, 2005	√	√	√	√	√	√	√	√	√	√	√	√
Xenarthra	Pilosa	Megalonychidae	Choloepus	Choloepus didactylus	NC_006924		McLenachan & Penny, 2005	√	√	√	√	√	√	√	√	√	√	√	√
Xenarthra	Pilosa	Myrmecophagidae	Tamandua	Tamandua tetradactyla	NC_004032		Arnason et al., 2002	√	√	√	√	√	√	√	√	√	√	√	√
outgroup				Caenolestes fuliginosus	NC_005828		Nilsson et al., 2003	√	√	√	√	√	√	√	√	√	√	√	√
				Dactylopsila trivirgata	NC_008134		Munemasa et al., 2006	√	√	√	√	√	√	√	√	√	√	√	√
							√ denotes the presence of the sequence in the aligned gene profile.
							* denotes the absence the sequence in the aligned gene profile.
